# Supplementary material for: Targeting ERRα promotes cytotoxic effects against acute myeloid leukemia through suppressing mitochondrial oxidative phosphorylation
Source: J Hematol Oncol. 2022 Oct 26;15:156. doi: 10.1186/s13045-022-01372-7 (PMC9597966; doi:10.1186/s13045-022-01372-7)
Supplement: Supplementary file 1 — Additional file 1. Supplementary Data 1. ERRα target genes in CCLE AML cell lines. [file 13045_2022_1372_MOESM1_ESM.xlsx]

## Sheet: ERRA_target_gene_CCLE
Supplementary Data 1. ERRα target genes in CCLE AML cell lines
Gene	R	pvalue	Group
ZNHIT2	0.696796	3.32e-06	ERRα+
C11orf48	0.651796	2.22e-05	ERRα+
MED26	0.644749	2.91e-05	ERRα+
WDR74	0.634678	4.22e-05	ERRα+
PDCD2L	0.62118	6.83e-05	ERRα+
ENDOG	0.608788	0.000104202	ERRα+
TLCD1	0.581339	0.000249975	ERRα+
SUPV3L1	0.578609	0.000271553	ERRα+
C19orf44	0.575813	0.00029536	ERRα+
REXO4	0.573288	0.000318439	ERRα+
LARP1B	0.570027	0.000350628	ERRα+
COX5A	0.567318	0.000379545	ERRα+
AIMP2	0.565823	0.000396384	ERRα+
PCGF6	0.565474	0.000400412	ERRα+
PTGES2	0.564849	0.00040772	ERRα+
MPV17L2	0.563273	0.000426667	ERRα+
SEH1L	0.560888	0.000456823	ERRα+
SFXN4	0.560632	0.000460177	ERRα+
MRPL34	0.559049	0.000481364	ERRα+
APOO	0.558998	0.000482061	ERRα+
BRMS1	0.558523	0.000488589	ERRα+
SLC25A10	0.556033	0.000524154	ERRα+
MTCH2	0.554622	0.000545293	ERRα+
PSMD13	0.554189	0.000551944	ERRα+
GCSH	0.551833	0.000589352	ERRα+
WDR25	0.549692	0.000625266	ERRα+
ARMC6	0.547427	0.000665375	ERRα+
TRMT61A	0.545375	0.000703653	ERRα+
APOA1BP	0.545272	0.000705628	ERRα+
DNAAF2	0.545207	0.000706873	ERRα+
FBXL15	0.543327	0.000743802	ERRα+
YIF1A	0.542983	0.000750734	ERRα+
ZNF511	0.541937	0.000772192	ERRα+
METTL10	0.541521	0.000780867	ERRα+
MYC	0.537654	0.00086578	ERRα+
PTDSS2	0.535326	0.000920738	ERRα+
SPATA5L1	0.534983	0.00092909	ERRα+
THAP4	0.527587	0.00112625	ERRα+
ZNF565	0.526736	0.00115116	ERRα+
GAR1	0.526647	0.00115376	ERRα+
GLRX5	0.523722	0.00124325	ERRα+
CRLF1	0.52352	0.00124967	ERRα+
AAGAB	0.522653	0.00127744	ERRα+
TMEM161A	0.521003	0.00133186	ERRα+
CEP76	0.520157	0.00136055	ERRα+
COMTD1	0.518938	0.00140279	ERRα+
PDCD2	0.518861	0.00140553	ERRα+
ZNF696	0.516516	0.00149025	ERRα+
GPN3	0.515198	0.00153981	ERRα+
FAM173A	0.510984	0.0017081	ERRα+
BABAM1	0.510296	0.00173705	ERRα+
PTRH1	0.509836	0.00175666	ERRα+
BAG1	0.508358	0.00182096	ERRα+
SURF6	0.507145	0.00187523	ERRα+
MRPL12	0.506805	0.00189072	ERRα+
HES6	0.5064	0.00190926	ERRα+
TRMT61B	0.506058	0.00192511	ERRα+
ECE2	0.504884	0.00198024	ERRα+
SLC27A4	0.501725	0.0021355	ERRα+
CISD1	0.50115	0.00216491	ERRα+
MRPL4	0.500645	0.00219102	ERRα+
FAM117B	0.499563	0.00224782	ERRα+
BOLA3	0.499275	0.00226318	ERRα+
TSSC4	0.498303	0.00231564	ERRα+
RFXANK	0.497405	0.00236509	ERRα+
PRMT3	0.495798	0.00245576	ERRα+
NR2F6	0.495545	0.00247031	ERRα+
CCDC124	0.495427	0.00247717	ERRα+
TIMM50	0.495247	0.0024876	ERRα+
LSM2	0.495022	0.00250066	ERRα+
PAPD5	0.494884	0.00250874	ERRα+
C19orf60	0.494639	0.00252306	ERRα+
LIN7C	0.494054	0.00255767	ERRα+
DDX49	0.493749	0.00257587	ERRα+
ALKBH2	0.493046	0.00261824	ERRα+
IQCK	0.491611	0.00270657	ERRα+
NTHL1	0.488169	0.00292912	ERRα+
IPO4	0.487491	0.00297477	ERRα+
CDK7	0.486833	0.0030197	ERRα+
ACAT1	0.486248	0.00306013	ERRα+
UQCRFS1	0.4852	0.00313371	ERRα+
HIST1H4D	0.484277	0.0031998	ERRα+
C11orf83	0.484231	0.00320318	ERRα+
CLP1	0.482192	0.00335361	ERRα+
ZNF593	0.481229	0.00342671	ERRα+
SCML2	0.479887	0.00353099	ERRα+
C6orf136	0.479773	0.00353996	ERRα+
MRPL35	0.477944	0.0036868	ERRα+
LENG1	0.477312	0.00373877	ERRα+
CHID1	0.477206	0.00374757	ERRα+
DHX32	0.476963	0.00376769	ERRα+
RAPGEFL1	0.476786	0.00378248	ERRα+
ALKBH7	0.475512	0.00389016	ERRα+
SPRYD3	0.475314	0.00390716	ERRα+
HMGA1	0.475195	0.00391744	ERRα+
ZNF341	0.474996	0.00393455	ERRα+
NUDT19	0.474651	0.00396449	ERRα+
EXOSC4	0.474474	0.0039799	ERRα+
ZNF777	0.474256	0.00399899	ERRα+
MRPS34	0.474241	0.00400034	ERRα+
PPP3CC	0.473702	0.00404784	ERRα+
DECR2	0.473252	0.00408788	ERRα+
MEST	0.472872	0.00412189	ERRα+
SLC25A39	0.471506	0.00424642	ERRα+
DHX35	0.470452	0.00434475	ERRα+
IRF2BP1	0.470299	0.00435918	ERRα+
UPF1	0.469564	0.00442907	ERRα+
MAPKAPK5	0.469459	0.00443906	ERRα+
COX5B	0.468625	0.00451975	ERRα+
TOMM40	0.467154	0.00466502	ERRα+
TXNL4A	0.46658	0.00472281	ERRα+
FAM216A	0.466124	0.00476919	ERRα+
TMX2	0.464907	0.00489486	ERRα+
INTS12	0.464771	0.004909	ERRα+
TAF4B	0.463894	0.00500149	ERRα+
MED17	0.46365	0.00502756	ERRα+
MCAT	0.462915	0.00510657	ERRα+
METTL2B	0.462806	0.00511843	ERRα+
WDR46	0.461355	0.00527789	ERRα+
MRPL21	0.461118	0.0053043	ERRα+
NDUFAB1	0.461063	0.00531054	ERRα+
OVOL3	0.459764	0.00545763	ERRα+
C19orf53	0.459583	0.00547841	ERRα+
KDELR2	0.459088	0.00553571	ERRα+
MRPL30	0.458613	0.00559098	ERRα+
AIFM1	0.458538	0.00559974	ERRα+
ZNRF2	0.458508	0.00560331	ERRα+
TMEM147	0.458108	0.00565042	ERRα+
EIF3G	0.458051	0.00565712	ERRα+
IGHMBP2	0.457169	0.00576223	ERRα+
LYAR	0.456854	0.00580016	ERRα+
TMEM223	0.456557	0.00583611	ERRα+
NDUFS3	0.456195	0.00588029	ERRα+
LRR1	0.455173	0.00600635	ERRα+
GLRX3	0.454979	0.00603054	ERRα+
SPSB2	0.454608	0.00607695	ERRα+
BNIP1	0.454201	0.00612831	ERRα+
SNAPC5	0.452336	0.00636851	ERRα+
MRPS17	0.452302	0.006373	ERRα+
DDX54	0.452182	0.00638873	ERRα+
TSSC1	0.45109	0.00653335	ERRα+
PSD	0.449522	0.00674606	ERRα+
FLAD1	0.449235	0.0067856	ERRα+
C15orf61	0.44855	0.00688092	ERRα+
ANKLE1	0.448312	0.00691431	ERRα+
FAM220A	0.447759	0.00699227	ERRα+
C19orf24	0.447507	0.00702815	ERRα+
KLHL7	0.447427	0.00703959	ERRα+
NDUFAF5	0.446211	0.00721473	ERRα+
TYW1	0.446203	0.00721601	ERRα+
TRMT44	0.44491	0.00740649	ERRα+
ECSIT	0.44461	0.00745127	ERRα+
QTRT1	0.444355	0.00748948	ERRα+
SGTA	0.444264	0.00750324	ERRα+
KCNQ4	0.444131	0.00752319	ERRα+
DPP3	0.443258	0.00765602	ERRα+
APOPT1	0.443186	0.00766711	ERRα+
MED19	0.443059	0.00768656	ERRα+
AMDHD2	0.442954	0.00770277	ERRα+
CLPB	0.441462	0.00793552	ERRα+
NDUFS8	0.439957	0.00817643	ERRα+
CCDC85B	0.439735	0.00821237	ERRα+
TRMT1	0.438927	0.00834483	ERRα+
SSSCA1	0.438646	0.00839123	ERRα+
C19orf52	0.438313	0.00844665	ERRα+
STX18	0.438206	0.00846445	ERRα+
RP1L1	0.438111	0.00848024	ERRα+
FDXACB1	0.437773	0.00853696	ERRα+
MALSU1	0.437384	0.00860264	ERRα+
TIMM8B	0.436992	0.00866925	ERRα+
TNKS1BP1	0.436672	0.00872389	ERRα+
NDUFA7	0.436391	0.00877216	ERRα+
FARSA	0.4357	0.00889168	ERRα+
RWDD1	0.435526	0.00892204	ERRα+
ADRM1	0.435263	0.00896811	ERRα+
TGM1	0.433939	0.00920284	ERRα+
HEATR3	0.433831	0.00922227	ERRα+
TGFBR3L	0.433097	0.00935477	ERRα+
SCO2	0.432642	0.00943784	ERRα+
METTL5	0.4326	0.00944566	ERRα+
RIN1	0.432009	0.0095545	ERRα+
GGCT	0.431807	0.00959188	ERRα+
BEND3	0.431571	0.00963587	ERRα+
STOML2	0.431464	0.00965568	ERRα+
LRWD1	0.430996	0.00974342	ERRα+
NOC4L	0.430248	0.00988517	ERRα+
METTL16	0.429251	0.0100767	ERRα+
GTF2H1	0.428712	0.0101815	ERRα+
TPRN	0.428466	0.0102296	ERRα+
COMMD1	0.428379	0.0102466	ERRα+
AFG3L2	0.428371	0.0102483	ERRα+
C2orf15	0.428102	0.0103013	ERRα+
VAMP7	0.427989	0.0103236	ERRα+
NDUFV2	0.427455	0.0104295	ERRα+
CCDC86	0.427174	0.0104856	ERRα+
AQP11	0.426972	0.0105261	ERRα+
LRPPRC	0.426456	0.0106303	ERRα+
FAM195A	0.426079	0.010707	ERRα+
SLC52A2	0.425339	0.0108587	ERRα+
HIST1H3B	0.425219	0.0108835	ERRα+
USMG5	0.42511	0.0109061	ERRα+
ATOX1	0.42473	0.010985	ERRα+
TRAP1	0.424549	0.0110227	ERRα+
MEF2B	0.423913	0.0111562	ERRα+
NOL10	0.423655	0.0112108	ERRα+
C12orf73	0.42364	0.011214	ERRα+
TXLNG	0.423597	0.0112231	ERRα+
CCT6A	0.423214	0.0113047	ERRα+
HIST1H2AM	0.422224	0.0115177	ERRα+
MEMO1	0.422209	0.011521	ERRα+
HAUS7	0.422158	0.011532	ERRα+
VDAC2	0.421807	0.0116083	ERRα+
C12orf52	0.420353	0.0119294	ERRα+
SSBP1	0.420179	0.0119685	ERRα+
NAE1	0.419961	0.0120173	ERRα+
PTPMT1	0.41956	0.0121078	ERRα+
GPATCH1	0.419257	0.0121765	ERRα+
ZNF706	0.419117	0.0122084	ERRα+
SPHK2	0.418157	0.0124288	ERRα+
ANKRD42	0.418135	0.0124338	ERRα+
USP14	0.417893	0.0124898	ERRα+
TRIP4	0.417849	0.0125001	ERRα+
ZNF668	0.417691	0.0125368	ERRα+
TIMM21	0.417652	0.012546	ERRα+
PUSL1	0.417565	0.0125663	ERRα+
NELFE	0.4171	0.0126753	ERRα+
RRP12	0.415779	0.0129891	ERRα+
PFDN4	0.415749	0.0129962	ERRα+
CCNE1	0.415559	0.0130421	ERRα+
DDX31	0.415136	0.0131441	ERRα+
MPLKIP	0.415135	0.0131444	ERRα+
IRGQ	0.414736	0.0132415	ERRα+
GCFC2	0.414424	0.0133177	ERRα+
HAUS8	0.414257	0.0133588	ERRα+
FAM210A	0.414124	0.0133914	ERRα+
RPF2	0.414036	0.0134132	ERRα+
GALNT11	0.413637	0.0135119	ERRα+
IQCE	0.413601	0.0135208	ERRα+
ZGLP1	0.413569	0.0135289	ERRα+
HIST1H1E	0.413454	0.0135573	ERRα+
GGCX	0.413273	0.0136024	ERRα+
TBL3	0.411822	0.0139686	ERRα+
ZNF296	0.411098	0.0141544	ERRα+
SMIM8	0.410737	0.0142477	ERRα+
EID2	0.410562	0.0142934	ERRα+
DPH3	0.410349	0.0143487	ERRα+
LENG9	0.410296	0.0143627	ERRα+
SAAL1	0.410039	0.01443	ERRα+
FAM86A	0.41	0.0144403	ERRα+
UBE2D4	0.409216	0.0146472	ERRα+
TXNL1	0.408562	0.0148218	ERRα+
MRPL11	0.408181	0.0149243	ERRα+
PSMB5	0.407969	0.0149815	ERRα+
PIK3R2	0.407648	0.0150685	ERRα+
MRPS26	0.407554	0.0150942	ERRα+
USE1	0.407439	0.0151255	ERRα+
NARS2	0.407421	0.0151304	ERRα+
SIK1	0.407254	0.0151761	ERRα+
MVB12A	0.406933	0.0152642	ERRα+
SLC43A1	0.406931	0.0152648	ERRα+
PSG11	0.406422	0.0154051	ERRα+
DAP3	0.406069	0.0155032	ERRα+
VRK1	0.405978	0.0155286	ERRα+
C1orf105	0.405204	0.0157457	ERRα+
LIAS	0.405167	0.0157563	ERRα+
THRA	0.405081	0.0157805	ERRα+
DDA1	0.404702	0.0158881	ERRα+
TBP	0.404638	0.0159062	ERRα+
MRPS5	0.404517	0.0159407	ERRα+
TUBGCP2	0.404511	0.0159423	ERRα+
ARFRP1	0.404469	0.0159543	ERRα+
IPO13	0.404425	0.015967	ERRα+
DHX34	0.403606	0.0162022	ERRα+
HIC2	0.403383	0.0162669	ERRα+
COA4	0.403366	0.0162717	ERRα+
TAF1D	0.403258	0.0163031	ERRα+
ISOC2	0.403152	0.0163338	ERRα+
NOP14	0.402935	0.0163972	ERRα+
TIMM23	0.402636	0.0164845	ERRα+
NDUFB8	0.402512	0.016521	ERRα+
PET117	0.402107	0.0166404	ERRα+
NDUFAF4	0.401876	0.0167087	ERRα+
ZBTB49	0.401868	0.0167112	ERRα+
MCOLN1	0.401803	0.0167306	ERRα+
TMEM208	0.401606	0.0167889	ERRα+
MAD1L1	0.400517	0.0171159	ERRα+
TSFM	0.39932	0.0174815	ERRα+
ZRANB1	0.3992	0.0175184	ERRα+
PPAN	0.398858	0.0176242	ERRα+
ASF1A	0.39849	0.0177388	ERRα+
ORAOV1	0.39793	0.0179139	ERRα+
SNX22	0.397738	0.0179745	ERRα+
FAM53B	0.397701	0.017986	ERRα+
CHCHD5	0.397658	0.0179995	ERRα+
CSNK1G1	0.397381	0.0180873	ERRα+
RUVBL2	0.397298	0.0181135	ERRα+
POLRMT	0.397286	0.0181175	ERRα+
ZNF398	0.397129	0.0181672	ERRα+
ITPKC	0.396983	0.0182139	ERRα+
NAT8L	0.396866	0.0182512	ERRα+
NOP16	0.396496	0.0183697	ERRα+
FKBP2	0.396282	0.0184385	ERRα+
GPN1	0.396228	0.0184558	ERRα+
TMPRSS5	0.395786	0.0185986	ERRα+
THAP8	0.395606	0.0186571	ERRα+
FAM71E1	0.395393	0.0187267	ERRα+
COX14	0.395304	0.0187555	ERRα+
HIST1H4A	0.394468	0.0190304	ERRα+
PSMG2	0.393961	0.0191987	ERRα+
C7orf50	0.393666	0.0192971	ERRα+
CCND1	0.393442	0.019372	ERRα+
RNF182	0.393365	0.0193981	ERRα+
MRPL55	0.393355	0.0194012	ERRα+
BCCIP	0.392625	0.0196479	ERRα+
WNT4	0.392462	0.0197033	ERRα+
TANGO6	0.392334	0.0197469	ERRα+
NUP205	0.392278	0.0197661	ERRα+
COQ3	0.392158	0.0198071	ERRα+
GPD1L	0.391944	0.0198804	ERRα+
USP3	0.391827	0.0199205	ERRα+
LAGE3	0.391317	0.0200962	ERRα+
PALB2	0.391199	0.020137	ERRα+
CYB5D1	0.390555	0.0203615	ERRα+
ZNF628	0.38994	0.0205775	ERRα+
KCNE2	0.389906	0.0205893	ERRα+
ISCU	0.389766	0.020639	ERRα+
NECAB3	0.389595	0.0206994	ERRα+
SPTY2D1	0.389545	0.0207174	ERRα+
C16orf13	0.389404	0.0207673	ERRα+
CD3EAP	0.38887	0.0209577	ERRα+
SAC3D1	0.388773	0.0209927	ERRα+
TMEM145	0.388765	0.0209955	ERRα+
TIGD5	0.38829	0.0211665	ERRα+
PTPLAD1	0.387971	0.0212821	ERRα+
UGCG	0.387626	0.0214077	ERRα+
ATP5L	0.387429	0.0214794	ERRα+
TOMM22	0.386823	0.021702	ERRα+
MORN2	0.386605	0.0217826	ERRα+
RTCA	0.386552	0.0218022	ERRα+
C16orf91	0.386368	0.0218705	ERRα+
PLEKHJ1	0.386339	0.0218811	ERRα+
MRPL17	0.386252	0.0219136	ERRα+
FBXO36	0.386034	0.0219945	ERRα+
PAXIP1	0.386032	0.0219953	ERRα+
TMEM52	0.386008	0.0220043	ERRα+
C11orf24	0.385946	0.0220276	ERRα+
MRPS16	0.385905	0.0220426	ERRα+
C12orf44	0.38578	0.0220896	ERRα+
WHAMM	0.385695	0.0221214	ERRα+
RAC3	0.385654	0.0221367	ERRα+
CTRC	0.385604	0.0221554	ERRα+
USP42	0.385542	0.0221789	ERRα+
ZNF165	0.38526	0.0222849	ERRα+
IMMT	0.38508	0.0223527	ERRα+
PMEPA1	0.384968	0.0223951	ERRα+
ALKBH1	0.384827	0.0224485	ERRα+
SLC35B1	0.384699	0.0224974	ERRα+
NR2C1	0.384379	0.0226191	ERRα+
PPIL6	0.384198	0.0226883	ERRα+
RAB3A	0.384142	0.0227099	ERRα+
PPIL1	0.384013	0.0227593	ERRα+
RANBP1	0.383573	0.0229283	ERRα+
FAM96A	0.383224	0.0230636	ERRα+
HIST1H2BL	0.382979	0.0231588	ERRα+
DNLZ	0.382841	0.0232124	ERRα+
RBL1	0.382775	0.0232384	ERRα+
EIF2B4	0.382647	0.0232881	ERRα+
TRAPPC4	0.382612	0.0233019	ERRα+
ABCB8	0.382081	0.0235105	ERRα+
PPP5D1	0.382034	0.0235289	ERRα+
RNMT	0.381851	0.0236014	ERRα+
TTLL12	0.381552	0.0237199	ERRα+
DNPH1	0.381375	0.0237899	ERRα+
SBDS	0.380959	0.023956	ERRα+
GJB7	0.380622	0.0240914	ERRα+
FAM3C	0.380414	0.0241751	ERRα+
KLHL21	0.380239	0.0242456	ERRα+
SNAPC4	0.38018	0.0242694	ERRα+
PSMG4	0.379983	0.0243493	ERRα+
DOHH	0.379649	0.0244851	ERRα+
LACE1	0.379641	0.0244884	ERRα+
PSMA3	0.378745	0.0248558	ERRα+
TBCB	0.378731	0.0248618	ERRα+
TXNDC17	0.378648	0.024896	ERRα+
MPC1	0.378461	0.0249732	ERRα+
POLR1C	0.378398	0.0249993	ERRα+
SYCP2L	0.378154	0.0251009	ERRα+
FUT5	0.377597	0.0253335	ERRα+
GRPEL1	0.377418	0.0254086	ERRα+
CYP20A1	0.377328	0.0254465	ERRα+
EVI5	0.377257	0.0254763	ERRα+
PHF5A	0.37725	0.0254792	ERRα+
TBX1	0.377146	0.0255232	ERRα+
CHERP	0.377141	0.0255253	ERRα+
SYAP1	0.376151	0.0259457	ERRα+
FEM1A	0.375732	0.0261252	ERRα+
MRPS11	0.375457	0.0262437	ERRα+
SPR	0.375429	0.0262558	ERRα+
EZH2	0.375214	0.0263486	ERRα+
SART1	0.37499	0.0264461	ERRα+
NDRG4	0.374613	0.02661	ERRα+
SMARCA4	0.374538	0.0266429	ERRα+
ZNF408	0.374506	0.0266569	ERRα+
TUBB3	0.373948	0.0269016	ERRα+
NR2C2AP	0.373625	0.0270444	ERRα+
INO80	0.373515	0.0270931	ERRα+
RBAK	0.373473	0.0271115	ERRα+
CCDC87	0.373057	0.0272964	ERRα+
WT1	0.372789	0.0274161	ERRα+
ZNF627	0.372786	0.0274173	ERRα+
COPE	0.37252	0.0275366	ERRα+
C19orf70	0.371699	0.0279075	ERRα+
CEP164	0.370906	0.0282691	ERRα+
RANGAP1	0.370565	0.0284261	ERRα+
ZNF280C	0.369909	0.0287296	ERRα+
PSMC1	0.369745	0.028806	ERRα+
METTL8	0.36967	0.028841	ERRα+
NOL7	0.369555	0.0288948	ERRα+
NCOA6	0.369388	0.0289728	ERRα+
JTB	0.369041	0.0291358	ERRα+
RPUSD1	0.368851	0.029225	ERRα+
SNRPD1	0.368413	0.0294324	ERRα+
NELFCD	0.36829	0.0294906	ERRα+
DDX50	0.367875	0.0296881	ERRα+
POLDIP2	0.367707	0.0297686	ERRα+
DBP	0.367367	0.0299319	ERRα+
SCRIB	0.367077	0.0300713	ERRα+
EIF2B3	0.366879	0.0301669	ERRα+
IBTK	0.36641	0.0303948	ERRα+
KLC2	0.366085	0.0305535	ERRα+
KLHL15	0.366034	0.0305781	ERRα+
MFSD3	0.365577	0.0308026	ERRα+
TMEM242	0.364995	0.0310902	ERRα+
EIF1AD	0.36488	0.0311474	ERRα+
ELP2	0.364694	0.03124	ERRα+
ANAPC10	0.364587	0.0312929	ERRα+
TIMM44	0.364544	0.0313144	ERRα+
YARS2	0.364429	0.0313718	ERRα+
CCDC112	0.364097	0.031538	ERRα+
ZNF653	0.363979	0.0315976	ERRα+
HEATR2	0.363944	0.0316149	ERRα+
GEMIN5	0.363923	0.0316255	ERRα+
UBE2M	0.363674	0.0317508	ERRα+
ATAD3A	0.363659	0.0317585	ERRα+
RREB1	0.363648	0.031764	ERRα+
SLC4A1AP	0.363527	0.0318255	ERRα+
HIRA	0.363343	0.0319183	ERRα+
CWC15	0.363062	0.0320612	ERRα+
CCT4	0.362974	0.0321061	ERRα+
PTPRH	0.362965	0.0321107	ERRα+
SIRT1	0.36296	0.0321129	ERRα+
TIMM9	0.362744	0.032223	ERRα+
NOC2L	0.362699	0.0322464	ERRα+
NCAN	0.362434	0.0323818	ERRα+
ALKBH3	0.362358	0.0324209	ERRα+
TRIAP1	0.36227	0.0324661	ERRα+
NKIRAS1	0.361867	0.0326738	ERRα+
LSM7	0.361853	0.0326809	ERRα+
NUDT22	0.361726	0.0327466	ERRα+
RINT1	0.361661	0.0327801	ERRα+
SIX5	0.361522	0.0328523	ERRα+
MTIF2	0.361152	0.0330445	ERRα+
AGAP3	0.361091	0.0330765	ERRα+
SMIM22	0.360776	0.033241	ERRα+
SYN1	0.360637	0.0333139	ERRα+
POLR3B	0.360414	0.0334312	ERRα+
TRAF2	0.360172	0.033559	ERRα+
C14orf80	0.359984	0.0336582	ERRα+
PES1	0.359556	0.0338855	ERRα+
ODC1	0.358837	0.0342694	ERRα+
TMED1	0.358765	0.0343085	ERRα+
AURKAIP1	0.35874	0.034322	ERRα+
ATP5D	0.358632	0.0343799	ERRα+
RCE1	0.358397	0.0345069	ERRα+
ADCK1	0.358392	0.0345091	ERRα+
ANKRD39	0.358311	0.034553	ERRα+
UBA52	0.358078	0.0346795	ERRα+
SNRPA1	0.357352	0.0350749	ERRα+
TIMM22	0.357326	0.0350891	ERRα+
ZSCAN2	0.357291	0.0351079	ERRα+
GTF2A2	0.357173	0.0351726	ERRα+
UROS	0.356664	0.0354531	ERRα+
PSPN	0.356367	0.035617	ERRα+
LSM5	0.356266	0.0356734	ERRα+
IMP3	0.356245	0.0356849	ERRα+
RRP8	0.356105	0.0357627	ERRα+
BCL2L12	0.356086	0.0357732	ERRα+
NDUFA4	0.355805	0.0359298	ERRα+
HARS	0.355766	0.0359514	ERRα+
BAG2	0.35557	0.0360613	ERRα+
LPPR3	0.355551	0.0360721	ERRα+
ASS1	0.355079	0.0363371	ERRα+
FARS2	0.354525	0.0366499	ERRα+
RDH13	0.35443	0.0367041	ERRα+
LRRC47	0.354401	0.0367204	ERRα+
C6orf203	0.354295	0.0367806	ERRα+
KHK	0.354288	0.0367845	ERRα+
NVL	0.353828	0.037047	ERRα+
MED27	0.353694	0.0371238	ERRα+
MRPL40	0.353522	0.0372224	ERRα+
COLGALT1	0.353497	0.0372369	ERRα+
PPIB	0.353345	0.0373245	ERRα+
CDC34	0.353251	0.0373782	ERRα+
DNAJC7	0.353242	0.0373837	ERRα+
RBM45	0.353103	0.0374637	ERRα+
POLR2I	0.35298	0.0375351	ERRα+
ANKRD16	0.352946	0.0375545	ERRα+
ELOF1	0.352729	0.0376801	ERRα+
BMS1	0.351791	0.0382275	ERRα+
NABP2	0.351183	0.0385857	ERRα+
ZNF581	0.350904	0.0387512	ERRα+
TUFM	0.350668	0.0388915	ERRα+
FANK1	0.350606	0.0389282	ERRα+
SDHAF2	0.350593	0.0389359	ERRα+
KIAA1324	0.350572	0.0389488	ERRα+
C18orf8	0.350403	0.0390493	ERRα+
NME3	0.350363	0.0390732	ERRα+
PPP1R37	0.350038	0.0392679	ERRα+
IMP4	0.349787	0.0394185	ERRα+
CENPP	0.349469	0.0396105	ERRα+
ZNF527	0.349384	0.0396618	ERRα+
TFAP4	0.348948	0.0399263	ERRα+
SLC27A2	0.348658	0.0401026	ERRα+
DDX28	0.34862	0.0401259	ERRα+
PREB	0.348434	0.0402395	ERRα+
CHCHD1	0.348417	0.0402497	ERRα+
ZNF775	0.348239	0.040359	ERRα+
KIAA0101	0.347985	0.0405149	ERRα+
SNF8	0.347558	0.0407781	ERRα+
DDX56	0.347203	0.0409981	ERRα+
GFM2	0.347016	0.0411149	ERRα+
RNASEH1	0.346993	0.0411287	ERRα+
CDK2AP2	0.346952	0.0411543	ERRα+
C14orf2	0.346598	0.0413755	ERRα+
NIPA2	0.346321	0.041549	ERRα+
C19orf12	0.346213	0.0416168	ERRα+
FAM83H	0.346145	0.0416598	ERRα+
TNPO2	0.345975	0.0417666	ERRα+
SLC35E1	0.345841	0.0418517	ERRα+
SSR4	0.345512	0.0420597	ERRα+
ZNF343	0.345171	0.0422762	ERRα+
RPS19BP1	0.345094	0.0423254	ERRα+
NDUFA10	0.345073	0.042339	ERRα+
MRPL2	0.345052	0.0423521	ERRα+
HIST2H2AB	0.344723	0.0425623	ERRα+
METTL1	0.344703	0.0425751	ERRα+
OTUD7B	0.344694	0.0425808	ERRα+
FZD8	0.344585	0.0426507	ERRα+
WDR61	0.344542	0.0426782	ERRα+
CCDC58	0.344416	0.042759	ERRα+
ZNRF3	0.344177	0.0429129	ERRα+
MRPL15	0.343813	0.0431483	ERRα+
CDR2	0.343467	0.0433728	ERRα+
ZNF786	0.343419	0.043404	ERRα+
ZNF584	0.34339	0.0434225	ERRα+
MRPL20	0.343173	0.0435642	ERRα+
PNPLA6	0.343047	0.0436464	ERRα+
ARL16	0.342969	0.0436973	ERRα+
GTPBP3	0.342874	0.0437591	ERRα+
RNASEH2A	0.34273	0.0438538	ERRα+
PAK1IP1	0.342651	0.0439055	ERRα+
ALDH1B1	0.342626	0.0439222	ERRα+
UFSP1	0.342586	0.0439482	ERRα+
CHP1	0.342209	0.0441963	ERRα+
PAM16	0.342121	0.0442543	ERRα+
RBM28	0.342111	0.044261	ERRα+
BAD	0.342005	0.0443311	ERRα+
ZNF771	0.341827	0.044449	ERRα+
NDUFC1	0.341822	0.0444524	ERRα+
EIF2AK1	0.341621	0.0445861	ERRα+
MXD1	0.341566	0.0446227	ERRα+
PDSS1	0.340966	0.0450228	ERRα+
NR1D2	0.340929	0.0450474	ERRα+
C11orf82	0.340804	0.0451316	ERRα+
CLUH	0.339561	0.0459716	ERRα+
PSMB1	0.339308	0.0461445	ERRα+
YKT6	0.339253	0.0461821	ERRα+
PCCB	0.338866	0.0464475	ERRα+
NDUFV1	0.338593	0.0466352	ERRα+
CKS2	0.338501	0.0466982	ERRα+
NDUFB2	0.338149	0.0469417	ERRα+
SPAST	0.338115	0.0469656	ERRα+
SYNE2	0.338091	0.0469819	ERRα+
NCLN	0.337927	0.0470957	ERRα+
NUBP2	0.337913	0.0471054	ERRα+
TOB1	0.337901	0.0471137	ERRα+
CDK5RAP1	0.337826	0.0471657	ERRα+
MRS2	0.337795	0.0471876	ERRα+
ZNHIT3	0.33763	0.0473023	ERRα+
PRDM10	0.337491	0.0473995	ERRα+
TMEM216	0.336939	0.0477856	ERRα+
TRPT1	0.336918	0.0478009	ERRα+
STYX	0.336604	0.0480214	ERRα+
TIMM10	0.336494	0.0480993	ERRα+
PRADC1	0.33647	0.0481162	ERRα+
DLAT	0.336428	0.0481463	ERRα+
RNMTL1	0.336419	0.0481522	ERRα+
UBE2S	0.33629	0.0482433	ERRα+
C6orf120	0.336074	0.0483964	ERRα+
ZNF317	0.336041	0.0484201	ERRα+
VPS37C	0.335852	0.0485544	ERRα+
CYCS	0.335595	0.0487376	ERRα+
ELL	0.335438	0.04885	ERRα+
FKBPL	0.335275	0.0489663	ERRα+
SLC25A32	0.33521	0.0490132	ERRα+
DFFB	0.335031	0.0491419	ERRα+
C19orf48	0.334655	0.0494126	ERRα+
KLK2	0.334432	0.0495733	ERRα+
SND1	0.33437	0.0496186	ERRα+
PDIA4	0.334174	0.0497606	ERRα+
TEX40	0.334109	0.0498077	ERRα+
POP7	0.334079	0.0498298	ERRα+
VIL1	0.333908	0.0499536	ERRα+
OXNAD1	0.333895	0.0499636	ERRα+
CD164	-0.333864	0.0499857	ERRα-
SZRD1	-0.334112	0.0498056	ERRα-
MOV10	-0.33428	0.0496837	ERRα-
ARID5B	-0.334651	0.049415	ERRα-
LASP1	-0.334673	0.0493997	ERRα-
PLEKHA6	-0.334936	0.0492098	ERRα-
SCYL3	-0.335093	0.0490973	ERRα-
DIDO1	-0.33511	0.0490851	ERRα-
RCHY1	-0.335584	0.0487454	ERRα-
ZSCAN20	-0.335745	0.0486306	ERRα-
SPAG6	-0.335823	0.0485754	ERRα-
CD53	-0.336176	0.0483244	ERRα-
LNPEP	-0.336528	0.0480753	ERRα-
RNASEL	-0.336879	0.0478277	ERRα-
TMEM86A	-0.337492	0.0473984	ERRα-
SH2B1	-0.337522	0.0473774	ERRα-
RNF213	-0.337971	0.0470649	ERRα-
TAB2	-0.338207	0.0469015	ERRα-
MDM4	-0.338449	0.0467344	ERRα-
PLP1	-0.338805	0.0464894	ERRα-
TNKS	-0.339018	0.0463432	ERRα-
RCOR3	-0.339052	0.0463194	ERRα-
ZNF587	-0.339995	0.0456769	ERRα-
WHSC1L1	-0.340613	0.0452595	ERRα-
C16orf52	-0.340635	0.0452452	ERRα-
TLN1	-0.341636	0.0445758	ERRα-
PIP4K2B	-0.34244	0.0440445	ERRα-
TAGLN2	-0.342616	0.0439284	ERRα-
CENPK	-0.343954	0.0430571	ERRα-
VAMP2	-0.344164	0.0429212	ERRα-
INCA1	-0.344226	0.0428815	ERRα-
HCLS1	-0.344295	0.0428368	ERRα-
TTLL3	-0.344305	0.0428308	ERRα-
TRIOBP	-0.344479	0.042719	ERRα-
FUBP1	-0.345286	0.0422029	ERRα-
ADAMTSL4	-0.345775	0.0418934	ERRα-
BCL9L	-0.345879	0.0418274	ERRα-
EPM2AIP1	-0.346018	0.0417401	ERRα-
CYFIP2	-0.346679	0.0413251	ERRα-
STAT2	-0.347505	0.0408111	ERRα-
PRRC2C	-0.347855	0.0405953	ERRα-
TBCK	-0.348204	0.0403806	ERRα-
KDM5C	-0.348473	0.0402155	ERRα-
PTK7	-0.34916	0.0397976	ERRα-
ENTPD4	-0.349385	0.0396608	ERRα-
NFATC2IP	-0.350188	0.0391779	ERRα-
SON	-0.350328	0.0390944	ERRα-
PPP1R12B	-0.350377	0.0390647	ERRα-
CEP350	-0.350654	0.0388995	ERRα-
LRRC16A	-0.350702	0.0388713	ERRα-
VPS8	-0.350877	0.0387673	ERRα-
RBM12B	-0.350923	0.0387398	ERRα-
PABPC1L	-0.351903	0.0381622	ERRα-
CHTF8	-0.352549	0.037785	ERRα-
ARHGAP9	-0.353116	0.0374562	ERRα-
SLC35E2	-0.353329	0.0373335	ERRα-
SRSF10	-0.353931	0.0369881	ERRα-
RUSC2	-0.354223	0.0368218	ERRα-
ATP2C1	-0.354335	0.0367581	ERRα-
LENG8	-0.355833	0.0359143	ERRα-
SREBF2	-0.355834	0.0359135	ERRα-
DYNLRB2	-0.356077	0.0357782	ERRα-
MR1	-0.356628	0.0354726	ERRα-
PI4KA	-0.357045	0.0352432	ERRα-
CA13	-0.357557	0.0349628	ERRα-
GGA3	-0.358031	0.0347046	ERRα-
DGKA	-0.358115	0.0346592	ERRα-
STRADA	-0.35857	0.0344132	ERRα-
ANKRD65	-0.358806	0.0342865	ERRα-
METAP1D	-0.359001	0.0341818	ERRα-
SCN8A	-0.359358	0.033991	ERRα-
RAPGEF2	-0.35936	0.0339895	ERRα-
INPP5D	-0.359694	0.0338118	ERRα-
NBEAL2	-0.359907	0.033699	ERRα-
ATP13A2	-0.361279	0.0329786	ERRα-
APH1B	-0.361327	0.0329534	ERRα-
ENGASE	-0.361456	0.0328866	ERRα-
PRKAA1	-0.361474	0.0328774	ERRα-
RBM12B-AS1	-0.362259	0.0324715	ERRα-
ZBTB14	-0.362276	0.0324627	ERRα-
AKT2	-0.362807	0.032191	ERRα-
ALDH9A1	-0.363404	0.0318873	ERRα-
CTNNA1	-0.363872	0.0316511	ERRα-
LTBP4	-0.364148	0.0315127	ERRα-
PCDH12	-0.364172	0.0315004	ERRα-
CSRP1	-0.364985	0.031095	ERRα-
PNISR	-0.365287	0.0309454	ERRα-
DOK2	-0.365351	0.0309139	ERRα-
DUSP18	-0.365529	0.0308262	ERRα-
RPL15	-0.366493	0.0303542	ERRα-
HDAC5	-0.366588	0.0303083	ERRα-
FOXD2	-0.367471	0.0298818	ERRα-
ACAP2	-0.367486	0.0298745	ERRα-
TOR1AIP1	-0.367516	0.0298602	ERRα-
PAQR8	-0.367781	0.029733	ERRα-
C4orf33	-0.367865	0.0296932	ERRα-
ZSCAN30	-0.368644	0.0293228	ERRα-
HCG27	-0.369191	0.0290654	ERRα-
FYTTD1	-0.369303	0.0290124	ERRα-
CTBS	-0.369404	0.0289655	ERRα-
SRSF1	-0.369598	0.0288747	ERRα-
NKTR	-0.369649	0.0288507	ERRα-
RBM23	-0.369819	0.0287718	ERRα-
CCDC136	-0.370214	0.0285884	ERRα-
AK2	-0.370583	0.028418	ERRα-
SMC1A	-0.371763	0.0278785	ERRα-
DCHS1	-0.372062	0.0277429	ERRα-
SRCAP	-0.372489	0.0275506	ERRα-
TGOLN2	-0.372731	0.0274423	ERRα-
RAC2	-0.372907	0.0273636	ERRα-
ILK	-0.37293	0.0273532	ERRα-
ANO10	-0.37325	0.0272107	ERRα-
EHBP1L1	-0.373355	0.0271641	ERRα-
C1orf63	-0.374294	0.0267494	ERRα-
CIT	-0.375173	0.0263664	ERRα-
CROCC	-0.375627	0.0261706	ERRα-
CXCL2	-0.375936	0.0260377	ERRα-
STK4	-0.376068	0.0259811	ERRα-
SPOP	-0.376587	0.0257596	ERRα-
STX16	-0.379223	0.0246593	ERRα-
SF1	-0.379747	0.0244452	ERRα-
DPY19L4	-0.379869	0.0243956	ERRα-
C21orf58	-0.380158	0.0242784	ERRα-
RGL2	-0.380241	0.024245	ERRα-
MTMR3	-0.380259	0.0242376	ERRα-
UBE2L6	-0.380307	0.0242183	ERRα-
BTBD9	-0.380428	0.0241693	ERRα-
ZFYVE16	-0.38045	0.0241608	ERRα-
ARL6IP1	-0.380825	0.0240098	ERRα-
NUCKS1	-0.380971	0.0239515	ERRα-
ZNF785	-0.38198	0.0235502	ERRα-
NIT1	-0.382049	0.023523	ERRα-
RNPC3	-0.382457	0.0233627	ERRα-
VIPR1	-0.382817	0.0232219	ERRα-
ATP8A1	-0.383687	0.0228847	ERRα-
GPSM3	-0.383797	0.0228421	ERRα-
STIM1	-0.384381	0.0226182	ERRα-
OGT	-0.384824	0.0224496	ERRα-
PAN2	-0.384895	0.0224229	ERRα-
CNST	-0.385101	0.022345	ERRα-
DDHD2	-0.385765	0.022095	ERRα-
ANKRD11	-0.386426	0.0218487	ERRα-
CLN5	-0.386473	0.0218315	ERRα-
RGS3	-0.386908	0.0216708	ERRα-
ACTR3	-0.388625	0.0210458	ERRα-
AK9	-0.389073	0.0208854	ERRα-
XRN1	-0.389141	0.0208609	ERRα-
TMEM229B	-0.389255	0.0208202	ERRα-
ABHD14B	-0.389378	0.0207765	ERRα-
MAP4K1	-0.390593	0.0203479	ERRα-
COMMD2	-0.390662	0.0203238	ERRα-
ROBO3	-0.39078	0.0202828	ERRα-
NFAT5	-0.391189	0.0201406	ERRα-
SETD2	-0.392313	0.019754	ERRα-
HELZ	-0.39238	0.0197313	ERRα-
TTC37	-0.392983	0.0195267	ERRα-
MLLT6	-0.39448	0.0190265	ERRα-
RAF1	-0.395161	0.0188023	ERRα-
MYD88	-0.395315	0.0187519	ERRα-
KIF21B	-0.395474	0.0187	ERRα-
CRYL1	-0.39566	0.0186395	ERRα-
ATN1	-0.395759	0.0186075	ERRα-
ZBED6	-0.3963	0.0184327	ERRα-
PARP4	-0.397171	0.0181539	ERRα-
ZDHHC23	-0.397726	0.0179782	ERRα-
GPRIN2	-0.397733	0.0179761	ERRα-
ARHGAP31	-0.397749	0.0179711	ERRα-
MPV17	-0.397984	0.0178971	ERRα-
CCDC120	-0.398558	0.0177174	ERRα-
MYH9	-0.398685	0.0176781	ERRα-
PPWD1	-0.39888	0.0176173	ERRα-
COG4	-0.399268	0.0174973	ERRα-
CAPZB	-0.399722	0.0173581	ERRα-
LCP2	-0.401568	0.0168003	ERRα-
YPEL3	-0.401604	0.0167895	ERRα-
TRIM56	-0.402249	0.0165985	ERRα-
GORAB	-0.402994	0.0163799	ERRα-
GTF2IRD2B	-0.403764	0.0161566	ERRα-
INPP5B	-0.40455	0.0159312	ERRα-
TMEM44	-0.405394	0.0156921	ERRα-
GPATCH8	-0.407478	0.015115	ERRα-
EFCAB13	-0.407664	0.0150644	ERRα-
CTDSP1	-0.408183	0.0149238	ERRα-
DHRS12	-0.409147	0.0146655	ERRα-
NUSAP1	-0.410738	0.0142475	ERRα-
PPP1R3E	-0.412512	0.0137934	ERRα-
ZBTB37	-0.412715	0.0137424	ERRα-
FYN	-0.413684	0.0135003	ERRα-
GNAI2	-0.416343	0.0128542	ERRα-
SLC35A5	-0.416818	0.0127416	ERRα-
PDS5B	-0.418653	0.0123144	ERRα-
ALPK1	-0.419393	0.0121456	ERRα-
CPEB3	-0.420401	0.0119188	ERRα-
TACC1	-0.420733	0.0118449	ERRα-
ZNF320	-0.420828	0.0118238	ERRα-
TADA3	-0.422479	0.0114626	ERRα-
ELF1	-0.424081	0.0111209	ERRα-
H3F3A	-0.424101	0.0111166	ERRα-
SARM1	-0.425026	0.0109234	ERRα-
CD37	-0.426722	0.0105765	ERRα-
JAK1	-0.428161	0.0102896	ERRα-
TMEM59	-0.428453	0.0102322	ERRα-
AHSA2	-0.428703	0.0101831	ERRα-
ZC3H11A	-0.430051	0.00992276	ERRα-
TSPYL4	-0.431636	0.00962374	ERRα-
KDELC2	-0.431746	0.0096032	ERRα-
ARPC5	-0.433421	0.00929618	ERRα-
SREK1	-0.434793	0.00905089	ERRα-
C2orf68	-0.437871	0.00852059	ERRα-
THAP6	-0.440137	0.00814732	ERRα-
ACCS	-0.440595	0.0080735	ERRα-
DENND2D	-0.440804	0.00804011	ERRα-
KATNAL1	-0.441744	0.00789111	ERRα-
SLC46A3	-0.442387	0.00779045	ERRα-
PTPN7	-0.442915	0.00770873	ERRα-
CSAD	-0.443859	0.00756444	ERRα-
WAS	-0.446225	0.00721276	ERRα-
DCAF7	-0.446643	0.00715204	ERRα-
STAT4	-0.449545	0.006743	ERRα-
IDS	-0.449654	0.00672794	ERRα-
MPHOSPH8	-0.45092	0.00655614	ERRα-
ZNF83	-0.450931	0.00655476	ERRα-
WDR1	-0.453573	0.00620833	ERRα-
EXOG	-0.454399	0.00610331	ERRα-
CMTM6	-0.459051	0.00554	ERRα-
ZNF224	-0.462166	0.0051882	ERRα-
DARS	-0.463811	0.00501034	ERRα-
C21orf91	-0.464013	0.00498887	ERRα-
CLSTN3	-0.466773	0.00470336	ERRα-
S100PBP	-0.467077	0.00467275	ERRα-
CXorf24	-0.467978	0.00458313	ERRα-
PIAS3	-0.480591	0.00347594	ERRα-
ZNF621	-0.483316	0.00326988	ERRα-
HP1BP3	-0.483375	0.00326561	ERRα-
SETD5	-0.492353	0.00266057	ERRα-
BPTF	-0.495675	0.00246288	ERRα-
ARHGAP27	-0.496535	0.00241383	ERRα-
N4BP2L2	-0.49891	0.00228276	ERRα-
DDX17	-0.499275	0.00226319	ERRα-
KIAA0319L	-0.500718	0.00218723	ERRα-
MFSD6	-0.502773	0.00208284	ERRα-
ARGLU1	-0.507843	0.00184383	ERRα-
HNRNPA0	-0.508246	0.00182591	ERRα-
BNIP3L	-0.513473	0.00160685	ERRα-
CTSS	-0.514993	0.00154762	ERRα-
SLC25A46	-0.518173	0.00142992	ERRα-
IFI16	-0.525792	0.00117931	ERRα-
SRSF5	-0.532098	0.00100204	ERRα-
FAM111A	-0.534	0.000953395	ERRα-
DCAF8	-0.536057	0.000903164	ERRα-
C15orf37	-0.538664	0.000842853	ERRα-
MAPK3	-0.542389	0.000762865	ERRα-
TMEM194B	-0.544532	0.000719946	ERRα-
C1orf204	-0.547544	0.000663254	ERRα-
MAP3K12	-0.575847	0.000295056	ERRα-
PKM	-0.586675	0.000212165	ERRα-
PRKAR1A	-0.61125	9.6e-05	ERRα-
