# Supplementary material for: Targeting ERRα promotes cytotoxic effects against acute myeloid leukemia through suppressing mitochondrial oxidative phosphorylation
Source: J Hematol Oncol. 2022 Oct 26;15:156. doi: 10.1186/s13045-022-01372-7 (PMC9597966; doi:10.1186/s13045-022-01372-7)
Supplement: Supplementary file 2 — Additional file 2. Supplementary Data 2. Differentially expressed genes between control and XCT-790 treated cells. [file 13045_2022_1372_MOESM2_ESM.xlsx]

## Sheet: Sheet1
Supplementary Data 2. Differentially expressed genes between control and XCT-790 treated cells
Name	baseMean	log2FoldChange	lfcSE	stat	pvalue	padj
DDIT4	22173.5	4.20759	0.0835209	50.3776	0	0
SESN2	5519.59	3.39497	0.0945884	35.892	4.06852e-282	2.9273e-278
SLC7A11	8536.32	2.84465	0.0805293	35.3244	2.47717e-273	1.18822e-269
TRIB3	8074.52	2.98213	0.0852049	34.9995	2.28693e-268	8.22722e-265
FAM129A	4362.42	3.31383	0.0947991	34.9563	1.03883e-267	2.98976e-264
AKNA	1989.66	4.38218	0.126313	34.693	1.00356e-263	2.40686e-260
PSAT1	7351.95	2.67062	0.0811043	32.9282	8.68814e-238	1.78603e-234
TES	4074.46	2.79539	0.0873995	31.9841	1.81705e-224	3.26843e-221
WARS	12731.3	2.16352	0.0690912	31.314	3.01188e-215	4.81566e-212
PCK2	3003.45	2.78929	0.0952785	29.2752	2.14895e-188	3.09235e-185
COLGALT2	1834.1	3.31601	0.113494	29.2174	1.16557e-187	1.52478e-184
GFPT1	11488.4	2.24279	0.0773943	28.9788	1.21734e-184	1.45979e-181
ATF5	6376.98	2.4602	0.0906219	27.1479	2.67839e-162	2.753e-159
VEGFA	5306.28	2.17408	0.0801099	27.1388	3.43751e-162	3.29772e-159
CHAC1	975.791	4.66422	0.172556	27.0302	6.53025e-161	5.87314e-158
GAB2	4009.38	2.46967	0.0921706	26.7945	3.74036e-158	3.1661e-155
CTH	1737.1	3.18487	0.120497	26.4311	6.01892e-154	4.81179e-151
AARS	17159.6	1.72861	0.0678745	25.4677	4.49856e-143	3.40706e-140
DDIT3	2710.23	2.64227	0.104125	25.376	4.6412e-142	3.33935e-139
SLC1A4	2965.71	2.44585	0.0965318	25.3373	1.24109e-141	8.5044e-139
ATF3	1228.96	3.27061	0.130593	25.0443	2.01395e-138	1.31731e-135
GTPBP2	5694.93	1.99381	0.0796299	25.0385	2.33224e-138	1.45917e-135
INHBE	845.371	5.47434	0.219446	24.9462	2.34805e-137	1.40785e-134
MTHFR	9185.17	1.7209	0.0710565	24.2187	1.41201e-129	8.12755e-127
ASNS	21846.8	1.77473	0.0743449	23.8716	6.04224e-126	3.34415e-123
ALDH1L2	1123.99	3.39214	0.142206	23.8537	9.27951e-126	4.94563e-123
PHGDH	2606.33	2.28391	0.0971326	23.5133	2.98369e-122	1.5334e-119
UNC5B	671.159	4.85009	0.208878	23.2197	2.87945e-119	1.4288e-116
CEBPG	3594.66	1.92954	0.0868825	22.2086	2.83336e-109	1.27413e-106
GABRG1	1030.14	3.35485	0.151379	22.162	7.99005e-109	3.48414e-106
IDH1	4732.3	1.8863	0.0855314	22.0539	8.76871e-108	3.71123e-105
MYCL	1610.49	2.69323	0.122761	21.9387	1.11008e-106	4.56403e-104
GARS	17452.4	1.44171	0.0666561	21.6291	9.56973e-104	3.6239e-101
CARS	3795.37	1.81471	0.0853139	21.271	2.10622e-100	7.77142e-98
CCDC71L	5763.87	1.66733	0.0784888	21.2429	3.83191e-100	1.37853e-97
GDF15	1722.99	2.46674	0.117164	21.0536	2.11731e-98	7.43123e-96
ADM2	582.027	5.89605	0.2814	20.9526	1.77777e-97	5.94932e-95
MARS	12190.3	1.46078	0.0704947	20.7218	2.20437e-95	7.20928e-93
CLIC4	7201.01	1.53207	0.0744254	20.5854	3.71279e-94	1.16146e-91
SLC6A9	1599.28	2.34622	0.114055	20.571	4.9944e-94	1.52914e-91
RTN4	16337	1.36472	0.0675215	20.2116	7.74423e-91	2.27428e-88
MBNL2	3254	2.14267	0.107422	19.9462	1.61745e-88	4.65502e-86
MTHFD2	13358.6	1.34518	0.0696848	19.3038	4.99434e-83	1.35601e-80
ST6GALNAC1	2887.04	1.7661	0.0919754	19.2019	3.56643e-82	9.50387e-80
HERPUD1	1604.2	2.18248	0.113823	19.1743	6.06642e-82	1.5872e-79
ATP2A3	3185.92	1.8242	0.0963181	18.9394	5.405e-80	1.38889e-77
CCPG1	1510.05	2.1604	0.114888	18.8043	6.9628e-79	1.7578e-76
TNFRSF10B	1563.51	2.12103	0.113361	18.7105	4.06802e-78	1.00929e-75
HSPA5	24524.4	1.42869	0.0780834	18.297	8.73863e-75	2.09582e-72
PLD1	1952.75	1.89652	0.104283	18.1863	6.6287e-74	1.56372e-71
STC2	954.724	2.54526	0.140003	18.18	7.42902e-74	1.72425e-71
FBXL20	2642.16	1.78358	0.0986295	18.0837	4.28663e-73	9.7912e-71
SEL1L3	2313.44	1.7393	0.0963281	18.056	7.07379e-73	1.5905e-70
SEL1L	2959.23	1.72728	0.0956988	18.0492	8.01089e-73	1.77349e-70
LRRC8D	1756.93	2.06505	0.114704	18.0033	1.83608e-72	4.00321e-70
FAM89A	2906.04	1.62959	0.0907178	17.9633	3.77798e-72	8.11421e-70
HSPA13	4800.53	1.45851	0.0813663	17.9253	7.48664e-72	1.58431e-69
ATF4	10106.5	1.33159	0.0747668	17.81	5.9159e-71	1.23376e-68
ZFAND3	2635.34	1.6442	0.0930906	17.6623	8.18249e-70	1.63536e-67
GPT2	658.605	2.88817	0.167279	17.2656	8.54843e-67	1.66232e-64
KDM4A	2454.52	1.6416	0.0951081	17.2604	9.34739e-67	1.79345e-64
RUNX1	5788.39	1.40091	0.0812372	17.2447	1.22652e-66	2.32231e-64
SLC7A5	13488.7	1.18705	0.06941	17.102	1.43367e-65	2.67928e-63
ITGA5	3899.16	1.42862	0.0847385	16.8591	8.99204e-64	1.65892e-61
GRB10	6613.19	1.26305	0.0756425	16.6977	1.36258e-62	2.48197e-60
CEBPB	1963.26	1.7159	0.105151	16.3185	7.29476e-60	1.26472e-57
CALCOCO2	2630.68	1.49842	0.0923494	16.2255	3.32877e-59	5.7025e-57
PTPRH	1495.27	1.79471	0.111929	16.0344	7.35469e-58	1.24511e-55
SEC24D	2580.91	1.53807	0.0961427	15.9978	1.32461e-57	2.21641e-55
YARS	13350.1	1.07678	0.068301	15.7652	5.39856e-56	8.72868e-54
NCOA7	1874.05	1.67523	0.107053	15.6487	3.3922e-55	5.36415e-53
TNFAIP3	787.111	2.26674	0.146574	15.4648	5.99785e-54	9.28055e-52
SH3BP2	575.818	2.6489	0.17178	15.4203	1.19568e-53	1.8304e-51
ARRDC3	2004.86	1.92417	0.124906	15.405	1.51546e-53	2.29552e-51
DNASE2	884.224	2.14902	0.139613	15.3927	1.83218e-53	2.74636e-51
ZC3H6	899.148	2.37484	0.154686	15.3526	3.40148e-53	5.04612e-51
RNF41	3011.14	1.43026	0.093388	15.3153	6.04584e-53	8.78785e-51
EDEM1	2761.35	1.35241	0.0909721	14.8662	5.46523e-50	7.48997e-48
FAM83A	16795.5	1.0019	0.0680499	14.723	4.59065e-49	6.23202e-47
ULBP1	282.37	4.68286	0.318191	14.7171	5.00522e-49	6.73132e-47
KDM6B	2026.34	1.57954	0.107702	14.6658	1.06719e-48	1.39608e-46
ERN1	639.207	2.35257	0.161369	14.5789	3.82894e-48	4.87597e-46
AAK1	1260.64	1.7589	0.12068	14.5749	4.05728e-48	5.12143e-46
PPP1R15A	4682.12	1.17865	0.0813036	14.4969	1.26709e-47	1.57184e-45
TSEN15	4972.69	1.17288	0.0815131	14.3888	6.08497e-47	7.42056e-45
HOXB9	9668.02	0.992414	0.0699253	14.1925	1.01964e-45	1.21261e-43
LONP1	10301.5	0.968421	0.0693624	13.9617	2.66818e-44	2.99961e-42
RAB27A	6747.17	1.09646	0.0787122	13.93	4.16446e-44	4.60973e-42
TUBE1	1142.49	1.70263	0.122724	13.8736	9.15319e-44	9.97836e-42
ANXA1	23093.1	0.925355	0.066717	13.8698	9.6487e-44	1.04395e-41
NBR1	4152.64	1.10659	0.081264	13.6172	3.16504e-42	3.27662e-40
PDCD4	1658.06	1.54028	0.114149	13.4936	1.70671e-41	1.70552e-39
RCSD1	2978.58	1.31873	0.0978995	13.4703	2.3394e-41	2.32165e-39
ARHGEF2	7353.55	0.998348	0.0743339	13.4306	4.00254e-41	3.94497e-39
KLHL24	989.269	1.82411	0.13598	13.4145	4.96956e-41	4.86476e-39
PSPH	1446.82	1.58772	0.11932	13.3064	2.12502e-40	2.0251e-38
ZNF429	1024.97	1.84526	0.138698	13.3041	2.19101e-40	2.07425e-38
SLC7A1	6178.89	1.13782	0.0857561	13.2681	3.5466e-40	3.29261e-38
KDM7A	1499.91	1.58719	0.121368	13.0775	4.42592e-39	4.03095e-37
GOLGA2	6976.41	0.975112	0.0750847	12.9868	1.45337e-38	1.31535e-36
UHRF1BP1	7495.32	1.04814	0.0807932	12.9731	1.73954e-38	1.5645e-36
FAM175A	3787.79	1.0769	0.0830429	12.9679	1.85969e-38	1.66217e-36
PPM1E	660.003	2.19546	0.169344	12.9644	1.94643e-38	1.72896e-36
XPOT	16860.2	0.870214	0.0675384	12.8847	5.48668e-38	4.81423e-36
CLCN3	10041.1	1.01729	0.0789673	12.8825	5.65096e-38	4.92832e-36
JDP2	419.399	2.90465	0.226206	12.8407	9.69358e-38	8.40305e-36
EPRS	32531.8	0.864568	0.0674717	12.8138	1.37253e-37	1.16868e-35
PDIK1L	4814.54	1.14128	0.0895368	12.7465	3.26106e-37	2.74425e-35
XBP1	4685.58	1.05373	0.0827732	12.7304	4.00908e-37	3.3541e-35
FUT1	697.463	2.07754	0.164374	12.6391	1.28498e-36	1.05662e-34
NFE2L1	5533.74	0.981675	0.0780047	12.5848	2.55914e-36	2.08056e-34
H6PD	406.088	2.60252	0.20809	12.5067	6.85843e-36	5.54454e-34
SPG11	4178.98	1.03706	0.0836826	12.3927	2.86097e-35	2.24969e-33
FOXO3	1613.79	1.3643	0.111369	12.2502	1.67586e-34	1.2626e-32
TF	381.898	2.61261	0.214069	12.2045	2.94077e-34	2.20405e-32
DNAJB9	1227.25	1.48931	0.122324	12.1751	4.21998e-34	3.13018e-32
DLGAP1-AS2	256.589	3.25137	0.267419	12.1583	5.17985e-34	3.80296e-32
SLC31A1	4091.18	0.999249	0.0833921	11.9825	4.38679e-33	3.06436e-31
NEDD4	1789.9	1.23315	0.103416	11.9242	8.85593e-33	6.01117e-31
NKIRAS2	2352.9	1.14946	0.0967749	11.8776	1.54687e-32	1.04504e-30
SLC43A1	1384.63	1.46081	0.123203	11.857	1.97965e-32	1.31885e-30
BTG1	1485.19	1.32064	0.111452	11.8494	2.16624e-32	1.4365e-30
ATXN2L	10933.3	0.810482	0.0688339	11.7745	5.28477e-32	3.42558e-30
PSMD5-AS1	2037.67	1.17085	0.0998537	11.7256	9.42117e-32	6.02536e-30
MYO18B	1054.43	1.69179	0.144717	11.6903	1.42812e-31	9.09321e-30
SLC38A2	11082.2	0.960357	0.0822266	11.6794	1.62444e-31	1.02977e-29
NBAS	8725.36	0.942375	0.0807358	11.6723	1.76535e-31	1.11418e-29
ZNF697	621.978	1.86314	0.159689	11.6673	1.8729e-31	1.1769e-29
TLCD2	259.539	3.33804	0.287332	11.6173	3.36434e-31	2.0778e-29
ASCC1	2294.14	1.14706	0.0988403	11.6052	3.87735e-31	2.3844e-29
R3HDM2	1507.58	1.31301	0.113312	11.5875	4.76627e-31	2.91858e-29
CD55	4490.57	0.923418	0.0797625	11.5771	5.38441e-31	3.28312e-29
CITED2	5577.76	0.884733	0.0764515	11.5725	5.68265e-31	3.45035e-29
SHMT2	8832.55	0.887381	0.0771005	11.5094	1.18279e-30	7.12147e-29
VPS13D	9955.31	1.07382	0.0933999	11.4971	1.36488e-30	8.18357e-29
LMO4	1842.15	1.29114	0.112653	11.4612	2.06574e-30	1.22834e-28
COPA	12455.1	0.819408	0.0715124	11.4583	2.1375e-30	1.26579e-28
BBC3	651.892	1.78638	0.157593	11.3353	8.76819e-30	5.08767e-28
RNF187	6266.46	0.858724	0.0769817	11.1549	6.77605e-29	3.75028e-27
TCEA1	10928.7	0.766789	0.0688748	11.1331	8.65931e-29	4.77423e-27
PRKAB2	1063.2	1.42832	0.129227	11.0528	2.12586e-28	1.14574e-26
ACSL1	1282.94	1.31737	0.119218	11.0502	2.18815e-28	1.17491e-26
MKNK2	6349.79	0.825366	0.0754167	10.9441	7.09448e-28	3.73955e-26
C16orf58	1542	1.21641	0.111156	10.9433	7.15584e-28	3.75812e-26
UBE2H	2542.85	1.15943	0.106113	10.9264	8.61598e-28	4.47595e-26
TNKS	2965.38	1.01772	0.0934306	10.8928	1.24752e-27	6.34337e-26
CTAGE5	1280.8	1.47758	0.13608	10.8582	1.82311e-27	9.20513e-26
SLC3A2	7833.65	0.842037	0.0777759	10.8265	2.57959e-27	1.2889e-25
DHTKD1	1239.83	1.30597	0.12177	10.7249	7.77843e-27	3.8072e-25
CEP164	577.879	1.87024	0.174864	10.6954	1.06965e-26	5.13374e-25
IL20RB	155.172	4.38146	0.411672	10.6431	1.87808e-26	8.77456e-25
PRSS8	245.089	2.8134	0.264879	10.6215	2.36823e-26	1.09578e-24
PABPC1L	518.452	1.8639	0.175994	10.5907	3.29271e-26	1.51381e-24
CCNG2	150.005	3.91023	0.370244	10.5612	4.50704e-26	2.05241e-24
JMY	1181.37	1.33967	0.127244	10.5284	6.39226e-26	2.8926e-24
FAM234A	1500.77	1.18477	0.112828	10.5007	8.57598e-26	3.8445e-24
PHF21A	1354.23	1.31492	0.125486	10.4787	1.08261e-25	4.82315e-24
CLIP1	2735.79	0.946321	0.0904152	10.4664	1.23245e-25	5.45692e-24
SLC38A1	11058.6	0.852527	0.0817142	10.433	1.75224e-25	7.73459e-24
HYOU1	11888.4	0.759945	0.0729127	10.4227	1.95382e-25	8.59802e-24
PPARD	763.411	1.52021	0.145861	10.4223	1.96078e-25	8.6023e-24
PTPDC1	426.112	2.03568	0.195588	10.408	2.27961e-25	9.97068e-24
CCDC67	552.071	1.78349	0.171422	10.4041	2.37526e-25	1.03576e-23
GOLGB1	2321.32	1.06102	0.102188	10.3831	2.96143e-25	1.2759e-23
TRANK1	884.303	1.47998	0.142831	10.3618	3.70041e-25	1.58479e-23
ORAI3	568.271	1.72972	0.166966	10.3597	3.78106e-25	1.61452e-23
C9orf91	1160.81	1.25858	0.121685	10.3429	4.50625e-25	1.91283e-23
THEMIS2	786.725	1.56908	0.152233	10.3071	6.54171e-25	2.72856e-23
NFIL3	697.772	1.52949	0.148952	10.2683	9.78745e-25	4.03557e-23
PACSIN2	2424.34	0.957566	0.0939426	10.1931	2.12873e-24	8.70238e-23
PNPLA8	2079.76	1.09507	0.107445	10.1919	2.15426e-24	8.78183e-23
USO1	6544.32	0.762586	0.0748992	10.1815	2.39851e-24	9.72243e-23
USP44	648.109	1.67029	0.164279	10.1674	2.77125e-24	1.11392e-22
ETV1	844.862	1.48191	0.146514	10.1145	4.76658e-24	1.86897e-22
BCL2L13	4558.86	0.869157	0.0861452	10.0894	6.15186e-24	2.39906e-22
KIAA1324L	1090.36	1.25894	0.125082	10.0649	7.89684e-24	3.07123e-22
PPP1R16B	710.92	1.52577	0.152217	10.0237	1.19963e-23	4.62808e-22
MAP1B	10675.9	2.79175	0.279427	9.99098	1.66923e-23	6.35457e-22
ZFAND1	2499.79	0.95281	0.0954965	9.97744	1.91344e-23	7.18913e-22
TMPRSS11F	126.244	4.33379	0.43601	9.93966	2.79778e-23	1.03496e-21
ZNF117	1733.11	1.03468	0.104317	9.91867	3.45342e-23	1.27097e-21
SUMF2	2093.98	1.02272	0.103142	9.91569	3.55799e-23	1.30611e-21
NFE2L2	3947.91	0.828596	0.0835939	9.91216	3.68584e-23	1.3496e-21
NEB	598.682	1.61568	0.163264	9.89612	4.32747e-23	1.57651e-21
GCAT	2916.76	0.982514	0.0993217	9.89225	4.49821e-23	1.63458e-21
ATG2B	1680.4	1.28115	0.129866	9.86515	5.89449e-23	2.12586e-21
SCN4A	117.092	5.69392	0.580034	9.81653	9.55731e-23	3.37911e-21
NEBL	624.637	1.58785	0.162173	9.79106	1.22998e-22	4.29599e-21
GRAP2	1210.62	1.23501	0.12667	9.74983	1.84769e-22	6.39141e-21
SMIM14	208.147	2.7032	0.277437	9.74349	1.9669e-22	6.78746e-21
RGS3	121.964	6.11763	0.628509	9.73356	2.16876e-22	7.43057e-21
G0S2	363.425	2.03855	0.209918	9.71117	2.70208e-22	9.23584e-21
EEF2	129945	0.657848	0.0681518	9.65268	4.78855e-22	1.62517e-20
KRCC1	544.934	1.67244	0.173913	9.61655	6.80734e-22	2.26754e-20
ZNF627	822.989	1.37769	0.143385	9.6083	7.37565e-22	2.45117e-20
AJUBA	446.366	1.76467	0.184135	9.58358	9.37346e-22	3.09367e-20
KDM5B	4971.07	0.765169	0.0804684	9.50893	1.92625e-21	6.24295e-20
STX5	1344.81	1.09865	0.115552	9.50778	1.94776e-21	6.2985e-20
CBX4	1933.63	1.02851	0.108308	9.49613	2.17839e-21	6.9971e-20
TOB2P1	476.485	1.68492	0.178389	9.44518	3.54788e-21	1.11961e-19
RCOR1	4423.92	0.836055	0.0890751	9.38596	6.23477e-21	1.95465e-19
BCAT1	21574	0.818179	0.0872755	9.37468	6.93863e-21	2.17058e-19
CARD9	838.714	1.62356	0.173652	9.34948	8.80811e-21	2.73755e-19
CEP57	6028.81	0.702832	0.075446	9.3157	1.2115e-20	3.75721e-19
SLC12A6	975.11	1.24771	0.134271	9.29247	1.50752e-20	4.64523e-19
SLC4A5	868.381	1.33499	0.143877	9.27874	1.71501e-20	5.26203e-19
YPEL5	1028.81	1.1647	0.125702	9.26554	1.94084e-20	5.91709e-19
KLF9	1302.61	1.16718	0.126203	9.24843	2.27804e-20	6.91582e-19
FPGT	1572.94	1.00606	0.108823	9.24493	2.35393e-20	7.13117e-19
ZNF204P	421.265	1.72445	0.187232	9.21026	3.25345e-20	9.79439e-19
PXK	957.899	1.21283	0.131764	9.20459	3.42992e-20	1.02612e-18
SLC22A23	1588.26	1.02519	0.111454	9.19828	3.6373e-20	1.08366e-18
IQSEC2	1470.93	1.06254	0.115826	9.17358	4.5758e-20	1.34654e-18
OSBPL6	2290.11	0.953047	0.104447	9.12473	7.1916e-20	2.08643e-18
CYP2R1	575.302	1.7106	0.187977	9.10009	9.02566e-20	2.60802e-18
BRCA2	2706.61	0.881373	0.0969033	9.09539	9.42502e-20	2.71796e-18
SPRR2D	116.381	3.5937	0.395196	9.09346	9.59376e-20	2.75557e-18
SLC26A2	583.83	1.62765	0.179233	9.08121	1.07379e-19	3.07193e-18
COPB1	10209.7	0.650381	0.0717982	9.05846	1.32306e-19	3.76263e-18
NCOA3	2351.13	0.885411	0.0979724	9.03735	1.60513e-19	4.55577e-18
GCC2	2650.56	0.845755	0.0937328	9.02304	1.82949e-19	5.18234e-18
SLC7A11-AS1	199.222	2.96362	0.328467	9.02259	1.83693e-19	5.19321e-18
YIPF2	1784.32	0.936424	0.103997	9.00435	2.16937e-19	6.12104e-18
C10orf54	475.46	1.58752	0.177148	8.96154	3.20178e-19	8.94634e-18
SYNE3	219.047	2.38298	0.266226	8.95097	3.52366e-19	9.78871e-18
SARS	10587.9	0.630326	0.0704326	8.94936	3.57557e-19	9.91375e-18
APAF1	1474.69	1.03586	0.115955	8.93328	4.13557e-19	1.13139e-17
TRIQK	735.383	1.33671	0.149704	8.92897	4.30011e-19	1.17417e-17
HEPH	6181.27	0.705298	0.0791418	8.91182	5.01996e-19	1.3604e-17
COPG1	3528.04	0.756833	0.0849453	8.90966	5.11908e-19	1.38465e-17
GPAT3	619.13	1.42295	0.160089	8.8885	6.1941e-19	1.66293e-17
SOX5	408.723	1.73962	0.196089	8.87158	7.21157e-19	1.92889e-17
GOLIM4	4221.87	0.787005	0.0888564	8.85704	8.21653e-19	2.18147e-17
MICALL1	1113.48	1.1081	0.125125	8.85594	8.29835e-19	2.19914e-17
ACVR2B	4451.68	0.876879	0.0990291	8.85476	8.38608e-19	2.2183e-17
TNRC18	1575.76	1.00908	0.113969	8.85399	8.44429e-19	2.2296e-17
SETDB1	2054.61	0.89163	0.101136	8.81615	1.18459e-18	3.10496e-17
KIF5A	1547.87	1.07815	0.12298	8.76688	1.83689e-18	4.77127e-17
IRF2BP2	3266.52	0.759795	0.0869242	8.7409	2.31268e-18	5.95339e-17
UFL1	2317.33	0.858596	0.0989535	8.67676	4.07214e-18	1.0353e-16
ZNF33B	1835.96	0.95464	0.110277	8.65674	4.85454e-18	1.22987e-16
PIP5K1B	802.678	1.20582	0.139757	8.628	6.24325e-18	1.56516e-16
MS4A3	5182.02	0.787457	0.0913819	8.61721	6.86032e-18	1.70207e-16
ACSM3	2355.26	0.823126	0.0956092	8.60927	7.35243e-18	1.82102e-16
CHD2	3680.05	0.911167	0.10596	8.5992	8.02734e-18	1.98477e-16
ITPKA	1201.82	1.06975	0.124409	8.59868	8.06361e-18	1.99031e-16
H1FX	5530.76	0.798178	0.092854	8.59605	8.25069e-18	2.033e-16
UBALD2	2321.65	1.11285	0.130102	8.55369	1.19217e-17	2.89786e-16
HINT3	1885.12	0.871951	0.102026	8.54639	1.27e-17	3.08185e-16
TMEM135	2186.74	0.901082	0.105576	8.53491	1.4026e-17	3.38081e-16
BRCA1	5188.39	0.701272	0.0822361	8.52754	1.49498e-17	3.59144e-16
PAQR8	942.193	1.14171	0.133904	8.52633	1.51063e-17	3.62299e-16
MOCOS	991.009	1.12836	0.132434	8.52016	1.59332e-17	3.81496e-16
ULK1	779.676	1.20919	0.142669	8.47552	2.34035e-17	5.53909e-16
GLTSCR2	10119.4	0.676469	0.0798164	8.47532	2.34436e-17	5.53947e-16
CTDSP2	5374.73	0.650125	0.0768205	8.46291	2.60791e-17	6.14203e-16
TMEM263	2781.45	0.800279	0.0946004	8.45958	2.68349e-17	6.29942e-16
ATG13	2013.47	0.847566	0.100237	8.45565	2.77547e-17	6.50472e-16
ZER1	706.507	1.32817	0.157249	8.44625	3.00808e-17	7.027e-16
SLC35E2	715.739	1.23623	0.146593	8.43312	3.36573e-17	7.81307e-16
SIX5	546.918	1.39858	0.165844	8.4331	3.3663e-17	7.81307e-16
HDAC5	1455.96	0.932469	0.110903	8.408	4.17053e-17	9.55636e-16
APOL6	139.678	2.79931	0.333391	8.39649	4.60024e-17	1.05075e-15
ARG2	1087.73	1.09636	0.130867	8.37769	5.39778e-17	1.22129e-15
HNRNPLL	4419.99	0.681992	0.0816165	8.35606	6.48503e-17	1.45812e-15
STAT2	1429.41	0.924667	0.110668	8.35529	6.52727e-17	1.46533e-15
GOLPH3L	1717.65	0.934183	0.111955	8.34429	7.16454e-17	1.6009e-15
ITPR1	1353.72	1.01898	0.122235	8.3362	7.67147e-17	1.71151e-15
P2RX4	334.011	1.76696	0.213415	8.27946	1.2374e-16	2.702e-15
FBXO42	2164.11	0.803913	0.0972292	8.26822	1.35971e-16	2.95117e-15
HBP1	1146.66	1.05529	0.12777	8.2593	1.46533e-16	3.17083e-15
ASAP3	988.999	1.10307	0.134364	8.20962	2.21899e-16	4.72355e-15
ZNF273	2421.42	0.81219	0.0989743	8.20608	2.28536e-16	4.85765e-15
RAB3GAP1	3423.12	0.695763	0.0848436	8.20054	2.39316e-16	5.06434e-15
ZCCHC8	2158.95	0.810076	0.0988501	8.19499	2.50605e-16	5.29545e-15
KIAA0319L	2019.7	0.807242	0.0985699	8.18954	2.62228e-16	5.52483e-15
SKA1	3501.41	0.688951	0.0842815	8.17441	2.97328e-16	6.24606e-15
CNTRL	1986.69	0.937981	0.114761	8.17332	3.00021e-16	6.29345e-15
ASS1	265.983	2.09854	0.257127	8.16151	3.30855e-16	6.89002e-15
RAB6A	3869.61	0.676517	0.0829095	8.15971	3.35838e-16	6.98368e-15
SGTB	1050.75	1.01884	0.124892	8.15777	3.41254e-16	7.07586e-15
MIB1	7806.94	0.679438	0.0833238	8.15418	3.51543e-16	7.2787e-15
PTPRC	8430.08	0.680268	0.0834319	8.15358	3.53314e-16	7.30486e-15
ZFP69B	492.209	1.43814	0.176682	8.13975	3.96107e-16	8.11964e-15
BEX2	276.775	1.88449	0.232471	8.10637	5.21554e-16	1.0541e-14
HMGCL	717.205	1.20941	0.149564	8.08623	6.15418e-16	1.23341e-14
FAM107B	97.3478	3.8082	0.471009	8.0852	6.20614e-16	1.24209e-14
GYPE	2609.35	0.779045	0.0964045	8.08101	6.42339e-16	1.28379e-14
CCDC174	1154.28	0.967912	0.120206	8.05212	8.137e-16	1.61505e-14
KLHL22	843.734	1.16322	0.144647	8.04176	8.85555e-16	1.75284e-14
FAXDC2	3599.6	0.678441	0.0851747	7.96529	1.6484e-15	3.19682e-14
GOLGA5	1548.51	0.902082	0.113497	7.94806	1.89456e-15	3.64475e-14
LINC00963	714.751	1.19804	0.150797	7.9447	1.94657e-15	3.73482e-14
HIP1	1038.24	1.06155	0.133966	7.92401	2.29979e-15	4.37173e-14
TNKS1BP1	2274.49	0.771683	0.0974979	7.91486	2.47524e-15	4.68666e-14
PSKH1	1239.69	0.943537	0.119394	7.90269	2.72941e-15	5.16113e-14
DOCK8	4715.17	0.704088	0.0894152	7.87437	3.42459e-15	6.41664e-14
PLIN2	1536.94	0.870876	0.110614	7.87312	3.45909e-15	6.46445e-14
FAM220A	611.535	1.24325	0.15792	7.87265	3.47194e-15	6.48005e-14
CCDC15	506.291	1.36427	0.1733	7.87228	3.48227e-15	6.49092e-14
MTHFD1L	5667.98	0.622779	0.0793835	7.84519	4.32302e-15	7.98566e-14
KIAA0430	1716.07	0.904885	0.115372	7.84319	4.39257e-15	8.10373e-14
ACBD3	4323.1	0.684727	0.0877547	7.80273	6.05805e-15	1.10629e-13
SCAND2P	506.391	1.33518	0.171274	7.79557	6.41208e-15	1.16797e-13
DMXL1	4628.16	0.712185	0.0914387	7.78866	6.77249e-15	1.23206e-13
AP5Z1	679.31	1.18175	0.151904	7.77959	7.27616e-15	1.32035e-13
GPCPD1	1089.59	0.984617	0.126664	7.77344	7.63834e-15	1.38085e-13
S100P	281.385	1.80316	0.233584	7.71955	1.16739e-14	2.07649e-13
GATAD1	2602.9	0.722473	0.093765	7.70514	1.30695e-14	2.32186e-13
BCL6	187.074	2.15738	0.28032	7.69613	1.40244e-14	2.48536e-13
MAN2A2	5814.48	0.626384	0.0814163	7.6936	1.43057e-14	2.53209e-13
NBPF1	1723.66	0.881151	0.114772	7.67737	1.6239e-14	2.86372e-13
PBXIP1	345.413	1.61015	0.210076	7.6646	1.79387e-14	3.14418e-13
ZNF277	1327.25	0.962461	0.12561	7.66227	1.82676e-14	3.19795e-13
SLC48A1	1387.85	0.900815	0.11781	7.64636	2.06754e-14	3.59323e-13
LAMP3	123.686	2.69664	0.353111	7.6368	2.2269e-14	3.85622e-13
KIAA0355	1316.15	0.942259	0.123422	7.63446	2.26769e-14	3.92212e-13
TRAPPC11	2370.73	0.774423	0.101476	7.63158	2.3189e-14	4.00587e-13
SPTBN2	3129.9	0.67662	0.0887094	7.62738	2.3957e-14	4.12864e-13
ACSL3	3630.44	0.648652	0.0850741	7.62455	2.44892e-14	4.20023e-13
RPS6KC1	2889	0.717636	0.0941255	7.62425	2.45466e-14	4.20507e-13
SEPSECS	736.709	1.14023	0.149724	7.61557	2.62525e-14	4.49195e-13
RCN1	386.448	1.45593	0.191331	7.60947	2.75221e-14	4.69245e-13
NFXL1	1582.64	0.835403	0.109885	7.6025	2.9046e-14	4.94056e-13
MFSD13A	262.748	1.82914	0.240959	7.59106	3.17293e-14	5.37791e-13
AGO4	992.958	0.963204	0.126957	7.58686	3.27763e-14	5.53581e-13
PGM3	3425.37	0.644056	0.0857943	7.50698	6.05047e-14	9.97323e-13
CCDC186	636.78	1.15443	0.154033	7.4947	6.64515e-14	1.0916e-12
ACVR1	724.677	1.07388	0.144184	7.44799	9.47734e-14	1.5358e-12
SEC63	4424.34	0.619297	0.0831902	7.44435	9.74226e-14	1.57695e-12
SREBF2	4283.86	0.605072	0.0812928	7.44312	9.83369e-14	1.58996e-12
TRAK2	829.328	1.04996	0.142364	7.37515	1.64161e-13	2.60449e-12
STRN	4451.22	0.674795	0.0915388	7.37169	1.6848e-13	2.66713e-12
SPTLC2	3705.51	0.660638	0.089629	7.37081	1.69597e-13	2.68188e-12
AVL9	4082.51	0.704223	0.0956153	7.36517	1.76924e-13	2.78548e-12
GLCE	373.56	1.52806	0.207758	7.355	1.90929e-13	2.99614e-12
RFX3	428.855	1.36789	0.186685	7.32726	2.34912e-13	3.65842e-12
PEX1	1318.33	0.872232	0.11918	7.31858	2.50605e-13	3.87763e-12
N4BP2	2078.35	0.878277	0.120279	7.30197	2.83582e-13	4.37378e-12
ZBED8	317.514	1.53226	0.209968	7.29759	2.92961e-13	4.50878e-12
CREBBP	3663.46	0.626023	0.0858507	7.29199	3.05399e-13	4.69017e-12
EVI5L	169.032	2.39773	0.329648	7.27362	3.4998e-13	5.3463e-12
FBXL13	813.228	1.14091	0.15704	7.26507	3.72852e-13	5.6776e-12
CUL7	1708.69	0.908098	0.125211	7.25252	4.09091e-13	6.19665e-12
GLG1	3405.67	0.678142	0.0936666	7.23996	4.48823e-13	6.7629e-12
PI4K2B	2267.4	0.727732	0.100542	7.23809	4.55046e-13	6.84233e-12
PAN2	1027.73	0.943371	0.13093	7.20514	5.79825e-13	8.65528e-12
TMF1	2189.28	0.76833	0.106791	7.19469	6.26037e-13	9.28729e-12
RNF213	3301.12	0.732084	0.10176	7.1942	6.28289e-13	9.3111e-12
RAPGEF2	1545	0.867761	0.12063	7.19356	6.31244e-13	9.34527e-12
TNIK	3322.11	0.651373	0.0906523	7.18539	6.70135e-13	9.90066e-12
AKAP9	6182.24	0.700856	0.0976846	7.17469	7.24731e-13	1.06963e-11
KLF6	1121.3	0.877689	0.122561	7.16124	7.99478e-13	1.17513e-11
CNOT6L	3729.49	0.681547	0.0952603	7.15458	8.39303e-13	1.2299e-11
C4orf32	1240.06	0.885414	0.124254	7.12581	1.03467e-12	1.50393e-11
TMEM57	2436.84	0.678678	0.0953246	7.11965	1.08198e-12	1.56637e-11
ZNF621	3281.14	0.695845	0.0978156	7.11385	1.12851e-12	1.63209e-11
NFKB2	622.694	1.12149	0.158066	7.09503	1.29319e-12	1.86276e-11
SLC39A3	4897.19	0.621075	0.0875417	7.09462	1.29706e-12	1.86647e-11
MITF	1537.03	0.778944	0.110169	7.07044	1.54439e-12	2.20912e-11
ZNF772	304.646	1.56301	0.221089	7.06958	1.55405e-12	2.22074e-11
DENND4A	2966.1	0.632494	0.0895178	7.06557	1.59957e-12	2.28125e-11
SGPL1	660.602	1.08245	0.153447	7.05424	1.73541e-12	2.47009e-11
ALDH6A1	590.642	1.15266	0.163682	7.04207	1.89404e-12	2.67997e-11
ADAM9	2841.53	0.643484	0.0914859	7.03369	2.01135e-12	2.83837e-11
TK2	271.194	1.61953	0.230255	7.03366	2.01191e-12	2.83837e-11
NPRL3	3317.49	0.602353	0.0856552	7.0323	2.03153e-12	2.86324e-11
TAB3	2452.97	0.672228	0.0958208	7.01548	2.29168e-12	3.21416e-11
DMXL2	3135.95	0.720573	0.102776	7.01113	2.36406e-12	3.30601e-11
ZNF674	219.103	1.93953	0.27679	7.00722	2.431e-12	3.39631e-11
ATF7	1432.63	0.797596	0.113868	7.00453	2.4781e-12	3.45877e-11
HSPG2	5513.76	0.672727	0.0960667	7.00271	2.51056e-12	3.50067e-11
XRN1	4331.43	0.688358	0.0983887	6.99631	2.62786e-12	3.66068e-11
STIM1	2967.44	0.648692	0.0928283	6.98809	2.78658e-12	3.87055e-11
SERINC3	1896.43	0.710072	0.101689	6.98276	2.89434e-12	4.01247e-11
ZNF318	2944.56	0.63588	0.0913049	6.96436	3.29902e-12	4.55157e-11
MTO1	2225.44	0.699918	0.100652	6.95381	3.55543e-12	4.88659e-11
CEP120	1529.79	0.830621	0.119878	6.92886	4.24237e-12	5.7975e-11
HELZ2	314.085	1.48892	0.214916	6.92795	4.26979e-12	5.82943e-11
ZNF100	2050.94	0.717446	0.103597	6.92536	4.34854e-12	5.93133e-11
PIKFYVE	3112.86	0.642534	0.0928843	6.91757	4.59455e-12	6.24242e-11
HDAC6	1578.68	0.748371	0.108473	6.89913	5.23224e-12	7.06967e-11
NATD1	557.085	1.12449	0.163113	6.89391	5.42788e-12	7.31267e-11
LOC642852	663.17	1.04844	0.152711	6.86552	6.62495e-12	8.87644e-11
GPR107	2428.35	0.703817	0.102542	6.8637	6.71017e-12	8.98227e-11
FNDC3B	1462.37	0.891394	0.129885	6.86295	6.74536e-12	9.02098e-11
SENP7	1411.12	0.763422	0.111398	6.85312	7.22572e-12	9.60981e-11
LETMD1	1545.51	0.760558	0.111389	6.82793	8.6148e-12	1.13523e-10
ZNF442	191.87	1.99501	0.29322	6.80381	1.0189e-11	1.33656e-10
GRPEL2	3144.06	0.678742	0.0998037	6.80077	1.04063e-11	1.36381e-10
SDC3	2781.02	0.657516	0.0966997	6.79956	1.04939e-11	1.37404e-10
VILL	1077.1	0.92004	0.135612	6.78437	1.16596e-11	1.51838e-10
BTBD2	1047.92	0.975283	0.14401	6.77231	1.26742e-11	1.6416e-10
CREB3L2	4222.24	0.660694	0.0975867	6.77033	1.28487e-11	1.6627e-10
ZNF708	1190.06	0.828397	0.12241	6.7674	1.31116e-11	1.69368e-10
DUSP10	243.888	1.72894	0.255541	6.7658	1.32576e-11	1.71101e-10
OSGIN1	319.362	1.4817	0.219049	6.76422	1.34025e-11	1.72816e-10
BEST1	62.4902	3.80474	0.562849	6.75979	1.38193e-11	1.77553e-10
BET1	1405.7	0.770353	0.114092	6.75203	1.4579e-11	1.86648e-10
DYRK1B	138.034	2.16315	0.320379	6.75186	1.4596e-11	1.86699e-10
EIF4EBP1	3180.16	0.598618	0.0886629	6.75162	1.46208e-11	1.8685e-10
COG3	765.089	0.955872	0.141777	6.74208	1.56139e-11	1.9866e-10
ZNF43	2376.5	0.651892	0.0967575	6.73737	1.61276e-11	2.04833e-10
LZTR1	3288.65	0.604811	0.089839	6.73217	1.67154e-11	2.11924e-10
IGSF3	1252.12	0.874554	0.129989	6.72792	1.72105e-11	2.17627e-10
TRIM38	703.006	1.00478	0.149541	6.71911	1.82834e-11	2.30182e-10
HAGH	504.323	1.17459	0.175121	6.7073	1.98258e-11	2.48513e-10
IMPACT	529.015	1.11852	0.166769	6.70705	1.98599e-11	2.48724e-10
MOSPD2	675.444	1.05011	0.157006	6.68831	2.2577e-11	2.80071e-10
HAX1	5959.8	0.627004	0.0939528	6.6736	2.49597e-11	3.08301e-10
ADAT1	746.555	0.961859	0.144134	6.67336	2.50017e-11	3.08554e-10
PAX6	322.57	1.46452	0.219568	6.67001	2.55788e-11	3.14867e-10
ZNF569	1092.77	0.869209	0.130767	6.64698	2.99161e-11	3.66377e-10
TMEM106B	3189.76	0.619095	0.0932922	6.63609	3.2212e-11	3.92823e-10
ANKZF1	1307.75	0.83388	0.125663	6.63586	3.22623e-11	3.93102e-10
ZNF736	1773.89	0.750925	0.113241	6.63119	3.32988e-11	4.04362e-10
KCNE3	564.964	1.24898	0.189396	6.59458	4.26457e-11	5.14825e-10
MED8	3039.82	0.652174	0.0990185	6.58639	4.50657e-11	5.42674e-10
ACACB	173.268	1.97472	0.300037	6.58159	4.65452e-11	5.59554e-10
VPS51	2913.75	0.593342	0.0901609	6.58092	4.67539e-11	5.61594e-10
RANBP9	4187.55	0.59374	0.090369	6.57018	5.0256e-11	6.00152e-10
ZNF433	291.642	1.44835	0.220641	6.56427	5.22883e-11	6.23904e-10
SLC43A2	341.386	1.32166	0.201566	6.55697	5.49111e-11	6.53574e-10
ALDH16A1	1651.84	0.754523	0.115144	6.55289	5.64346e-11	6.71152e-10
RASGRP3	48.8026	4.99566	0.762389	6.55264	5.65275e-11	6.71701e-10
KCTD7	1105.17	0.8314	0.126928	6.55019	5.7464e-11	6.82266e-10
WIPI1	159.395	2.00792	0.307834	6.52276	6.90268e-11	8.12844e-10
MFSD3	507.669	1.11304	0.170861	6.51429	7.30354e-11	8.57243e-10
CREB3L4	276.995	1.49225	0.22921	6.51042	7.49419e-11	8.78903e-10
STX17	2262.17	0.690382	0.106078	6.50824	7.60343e-11	8.90988e-10
PLCL1	876.944	0.968616	0.148857	6.50704	7.66477e-11	8.9526e-10
KLHDC7B	51.363	5.68172	0.873656	6.50339	7.85315e-11	9.1652e-10
C5orf34	449.985	1.16111	0.178657	6.49912	8.07889e-11	9.40576e-10
PMAIP1	1057.24	0.887819	0.136661	6.49648	8.222e-11	9.55691e-10
ACBD4	154.438	1.94283	0.299132	6.49488	8.31011e-11	9.64375e-10
LINC00508	478.513	1.12197	0.172851	6.49095	8.52952e-11	9.87977e-10
PLAG1	302.795	1.41534	0.218051	6.49087	8.53409e-11	9.87977e-10
DENND4C	1963.31	0.647956	0.099905	6.48573	8.83047e-11	1.01656e-09
MED12	2877.55	0.589653	0.0909909	6.48035	9.15093e-11	1.05009e-09
TMEM41B	2543.49	0.643509	0.0996218	6.45952	1.05037e-10	1.19958e-09
ANKRD13A	2204.94	0.648701	0.101021	6.42144	1.34993e-10	1.52837e-09
RNF24	1868.46	0.695402	0.108334	6.41907	1.37105e-10	1.55105e-09
NUDT18	174.269	1.93195	0.301239	6.41337	1.4234e-10	1.60901e-09
FAM214A	171.102	1.92671	0.300496	6.41175	1.43854e-10	1.62485e-09
HSDL1	1925.22	0.644025	0.100517	6.40713	1.48284e-10	1.67226e-09
EAPP	1131.79	0.795726	0.124521	6.39029	1.65567e-10	1.85265e-09
CCNB1IP1	2355.59	0.622403	0.0976484	6.37393	1.84249e-10	2.05213e-09
PREPL	2685.38	0.608916	0.0956402	6.36673	1.93097e-10	2.14901e-09
SYVN1	1854.92	0.741598	0.116681	6.35577	2.0739e-10	2.29918e-09
CDKN1B	2234.12	0.605491	0.0953472	6.35038	2.14777e-10	2.37925e-09
IL23R	1053.93	0.828547	0.130662	6.34116	2.28043e-10	2.51845e-09
LILRA2	47.5176	5.56215	0.877679	6.33734	2.33764e-10	2.57767e-09
TRPC4AP	2955.71	0.600023	0.0947449	6.33304	2.40385e-10	2.64865e-09
MAN1B1	1496.14	0.721338	0.113913	6.33233	2.41479e-10	2.65867e-09
SDSL	264.215	1.44801	0.229152	6.31899	2.63277e-10	2.88762e-09
PRUNE	1292.35	0.738048	0.116942	6.31123	2.76827e-10	3.03161e-09
ANKRD11	5646.92	0.591327	0.0937403	6.30815	2.82399e-10	3.08794e-09
CXCL3	180.642	1.84337	0.292639	6.29914	2.99309e-10	3.25798e-09
TMEM154	47.415	4.70906	0.747957	6.2959	3.05623e-10	3.31668e-09
TP53INP1	201.695	1.64387	0.261161	6.29447	3.08445e-10	3.34226e-09
TBX15	175.327	1.77199	0.281605	6.29247	3.12448e-10	3.38309e-09
ARID4A	870.823	0.859241	0.136652	6.28782	3.21952e-10	3.48076e-09
FAM114A1	425.613	1.27239	0.202402	6.28645	3.24805e-10	3.50896e-09
ERICH2	509.591	1.06832	0.169957	6.28584	3.26092e-10	3.52023e-09
DOCK11	3179.83	0.595785	0.0948876	6.27885	3.41077e-10	3.66003e-09
ZNF354A	188.606	1.72197	0.274439	6.27449	3.50788e-10	3.75384e-09
MLXIPL	141.625	1.96315	0.313295	6.26616	3.70071e-10	3.94468e-09
ZNF652	1538	0.729728	0.116798	6.2478	4.1627e-10	4.41749e-09
MFSD6	633.326	1.06117	0.169998	6.24225	4.31331e-10	4.57396e-09
MORN4	463.69	1.21763	0.195141	6.23977	4.38218e-10	4.64356e-09
PPIP5K1	1241.8	0.735729	0.118016	6.23413	4.54299e-10	4.79983e-09
TATDN3	2088.29	0.634923	0.102073	6.22029	4.96228e-10	5.2313e-09
C19orf54	430.524	1.1374	0.183057	6.21339	5.18522e-10	5.44638e-09
ZFHX4	300.155	1.46305	0.235494	6.2127	5.2082e-10	5.46652e-09
CIR1	1858.46	0.640059	0.10307	6.20997	5.29931e-10	5.55405e-09
ZNF33A	2038.11	0.649264	0.104575	6.20861	5.34562e-10	5.59037e-09
RHBDD2	748.119	0.902228	0.145462	6.20251	5.55708e-10	5.80307e-09
KIF3C	505.538	1.07441	0.173281	6.20037	5.6331e-10	5.87819e-09
CREBRF	230.101	1.51194	0.244155	6.19253	5.92052e-10	6.16917e-09
CRTC3	1468.02	0.685089	0.110752	6.18577	6.18011e-10	6.43035e-09
SLC35E2B	2002.22	0.707788	0.114505	6.18129	6.35812e-10	6.60125e-09
ZNF208	497.464	1.06531	0.172502	6.17564	6.58968e-10	6.82198e-09
C14orf93	739.817	0.878963	0.142448	6.1704	6.81158e-10	7.02671e-09
MED13L	4789.1	0.587808	0.0952899	6.16863	6.88856e-10	7.09566e-09
ADCK4	582.265	1.03032	0.167495	6.15133	7.68351e-10	7.88628e-09
TRAPPC6B	1494.51	0.669022	0.109029	6.13617	8.45336e-10	8.63948e-09
KSR1	1053.12	0.7628	0.124378	6.1329	8.62904e-10	8.80651e-09
EIF2AK3	454.841	1.09092	0.178475	6.11244	9.81186e-10	9.95015e-09
MARK4	1239.58	0.729969	0.119526	6.10721	1.01387e-09	1.02455e-08
IQCB1	1817.4	0.624511	0.102305	6.10441	1.0318e-09	1.04194e-08
LOC374443	226.475	1.56992	0.257354	6.10024	1.05906e-09	1.06573e-08
GALM	825.105	0.931861	0.152811	6.09814	1.07307e-09	1.07907e-08
LINGO3	73.6109	2.77011	0.454659	6.09272	1.11009e-09	1.11396e-08
DUSP19	447.748	1.14994	0.188752	6.09235	1.11264e-09	1.11574e-08
PCYOX1L	346.79	1.27722	0.209664	6.09174	1.11693e-09	1.11927e-08
CDC42EP1	3688.51	0.609349	0.100059	6.0899	1.12983e-09	1.1314e-08
HEIH	670.978	0.921087	0.151271	6.08898	1.13631e-09	1.1371e-08
TM6SF1	216.039	1.54797	0.254913	6.07254	1.25902e-09	1.2538e-08
CUL9	449.052	1.12657	0.185531	6.07218	1.26189e-09	1.25578e-08
SOS2	963.554	0.812076	0.133815	6.06865	1.2899e-09	1.28188e-08
DLX2	167.91	2.26023	0.373292	6.05484	1.40554e-09	1.392e-08
GABPB2	338.06	1.25536	0.207546	6.04859	1.46116e-09	1.44311e-08
RNF182	2352.44	0.642461	0.106528	6.0309	1.63045e-09	1.6059e-08
QSOX1	1200.39	0.717253	0.119282	6.01309	1.82018e-09	1.78301e-08
ANTXR2	1714.94	0.632405	0.105775	5.97877	2.2483e-09	2.17865e-08
NDST2	916.935	0.792719	0.132672	5.97502	2.30064e-09	2.22788e-08
TUBB2B	281.944	1.40046	0.235536	5.94583	2.75061e-09	2.64404e-08
TRIOBP	398.046	1.13852	0.191609	5.94187	2.81789e-09	2.70149e-08
MIF4GD	507.896	0.99896	0.168146	5.94102	2.83251e-09	2.7119e-08
DTX2	857.38	0.827861	0.139679	5.92687	3.08764e-09	2.93663e-08
ATG4A	950.916	0.82701	0.139614	5.92356	3.15055e-09	2.99448e-08
NADK2	2423	0.595696	0.100578	5.92275	3.16603e-09	3.0072e-08
ARFGAP3	1400	0.671026	0.113465	5.91397	3.33965e-09	3.15961e-08
KLC4	333.057	1.24114	0.210034	5.90925	3.43665e-09	3.24072e-08
TMEM187	136.329	1.87945	0.318193	5.90664	3.49156e-09	3.28604e-08
ZBTB21	1300.58	0.848886	0.143842	5.90152	3.60167e-09	3.37642e-08
ROBO2	251.18	1.44738	0.245408	5.89787	3.68229e-09	3.44526e-08
BBS2	335.51	1.31703	0.223329	5.89728	3.69553e-09	3.4554e-08
LOC81691	1530.61	0.650622	0.110627	5.88125	4.07187e-09	3.78028e-08
PLEKHF1	402.144	1.15593	0.196998	5.8677	4.41871e-09	4.07598e-08
PRPSAP1	1413.68	0.653646	0.111579	5.85814	4.68066e-09	4.30657e-08
UGDH	1037.17	0.779409	0.133237	5.8498	4.92157e-09	4.52168e-08
MAP2K5	815.905	0.811993	0.138855	5.84778	4.98168e-09	4.56892e-08
VIPAS39	459.488	1.05598	0.18075	5.84219	5.15175e-09	4.7069e-08
DLGAP4	1284.71	0.684495	0.117324	5.83425	5.40315e-09	4.93346e-08
ZNF391	310.074	1.3597	0.233239	5.82966	5.55389e-09	5.06147e-08
TTBK2	680.764	0.905728	0.155521	5.82383	5.75145e-09	5.23156e-08
MAN2A1	2425.74	0.617449	0.106175	5.81537	6.04993e-09	5.47193e-08
ZNF358	337.091	1.19292	0.205222	5.81283	6.1425e-09	5.54868e-08
RBL2	1476.98	0.633067	0.109327	5.79059	7.01383e-09	6.28841e-08
ZNF441	561.484	0.982215	0.169738	5.78664	7.18063e-09	6.42995e-08
TSC22D3	48.3056	3.82972	0.663492	5.77208	7.83011e-09	6.99412e-08
MXI1	1134.75	0.721454	0.125039	5.76982	7.9358e-09	7.08413e-08
MEX3B	1101.53	0.751778	0.13054	5.75897	8.46276e-09	7.53118e-08
GPSM1	580.89	1.00639	0.174797	5.75747	8.53847e-09	7.59386e-08
STOML1	526.474	1.02536	0.17833	5.7498	8.93509e-09	7.92211e-08
PCMTD2	1605.01	0.632222	0.109971	5.74899	8.97803e-09	7.95528e-08
CRELD1	343.03	1.18963	0.207267	5.73962	9.48899e-09	8.37709e-08
LRP12	424.261	1.12297	0.195779	5.73591	9.69923e-09	8.5522e-08
ZNF217	3130.73	0.625295	0.109143	5.72916	1.00931e-08	8.87228e-08
FKBP9P1	55.8853	3.30129	0.576557	5.72587	1.02908e-08	9.03505e-08
RWDD2B	503.012	0.972308	0.169858	5.72425	1.03892e-08	9.11031e-08
TMCO6	356.066	1.14985	0.201248	5.71359	1.1062e-08	9.66496e-08
NIT1	660.555	0.90219	0.158267	5.70044	1.19497e-08	1.03839e-07
SEC23A	1256.36	0.676763	0.118727	5.70018	1.19684e-08	1.03938e-07
ARHGEF19	363.97	1.12557	0.197833	5.6895	1.27413e-08	1.10251e-07
RBCK1	689.827	0.861055	0.151755	5.67399	1.39513e-08	1.20143e-07
SESN3	690.941	0.829228	0.146211	5.67146	1.41583e-08	1.2178e-07
YIPF3	2017.22	0.595335	0.105128	5.66296	1.48785e-08	1.27745e-07
PMS2	1115.41	0.684275	0.120842	5.66257	1.49121e-08	1.27958e-07
COQ5	1019.04	0.763474	0.134945	5.65767	1.53446e-08	1.31512e-07
KLHDC2	902.929	0.82835	0.146433	5.65686	1.54164e-08	1.32048e-07
VANGL2	451.602	1.01104	0.178754	5.65606	1.54884e-08	1.32586e-07
GORAB	432.052	1.03573	0.183663	5.6393	1.70746e-08	1.45044e-07
RNF214	1207.27	0.679484	0.120625	5.63304	1.77064e-08	1.50144e-07
PTPN9	1444.08	0.633315	0.112481	5.63041	1.79782e-08	1.52269e-07
STAT6	978.082	0.728696	0.129697	5.61846	1.92671e-08	1.62707e-07
SLC17A5	559.175	0.948707	0.168892	5.61724	1.9403e-08	1.63547e-07
TMEM87B	1441.97	0.649052	0.115631	5.61311	1.98719e-08	1.67226e-07
KIAA1109	2702.61	0.745999	0.132911	5.61276	1.99122e-08	1.67468e-07
PDK1	1701.45	0.58621	0.104549	5.60702	2.05837e-08	1.72711e-07
MEX3C	541.972	0.959024	0.171109	5.60476	2.08549e-08	1.74681e-07
GZF1	991.685	0.730008	0.130477	5.59491	2.20738e-08	1.84034e-07
ZNF623	923.807	0.73045	0.130702	5.58865	2.28843e-08	1.9046e-07
RBM20	885.515	0.795002	0.14231	5.5864	2.31829e-08	1.92722e-07
SYF2	1985.9	0.592257	0.106178	5.57794	2.43387e-08	2.02097e-07
ADCK2	630.423	0.905182	0.1625	5.57036	2.5422e-08	2.10606e-07
PPP1R26	1133.36	0.683538	0.122762	5.56797	2.57722e-08	2.13016e-07
ZXDC	831.1	0.794687	0.142773	5.56609	2.60518e-08	2.15204e-07
ALDH2	1152.74	0.674641	0.121233	5.56482	2.6243e-08	2.16659e-07
SCARB2	1505.8	0.617313	0.111026	5.56007	2.69663e-08	2.22376e-07
IFNGR1	820.623	0.785268	0.141414	5.55299	2.80828e-08	2.30921e-07
KHNYN	1780.58	0.587344	0.1058	5.55146	2.83291e-08	2.32813e-07
ZNF641	661.559	0.854288	0.153988	5.54777	2.89337e-08	2.37646e-07
POLL	725.401	0.82002	0.147951	5.5425	2.98186e-08	2.44217e-07
HAUS4	1700.35	0.600782	0.108402	5.54215	2.98778e-08	2.44563e-07
CDC25C	1002.36	0.742784	0.134306	5.53055	3.19225e-08	2.60263e-07
C2orf68	1152.79	0.659511	0.119261	5.52996	3.20298e-08	2.6099e-07
TET2	1344.25	0.629057	0.113826	5.5265	3.26689e-08	2.65897e-07
TECPR1	415.341	1.01393	0.183563	5.52361	3.32108e-08	2.70154e-07
SOCS7	1149.87	0.749222	0.135649	5.52326	3.32775e-08	2.70544e-07
IL17RC	443.296	1.06381	0.19263	5.52255	3.34116e-08	2.71481e-07
NUDT4	557.529	0.911115	0.165229	5.51426	3.50251e-08	2.82994e-07
MFSD11	878.886	0.745953	0.135656	5.49887	3.82241e-08	3.0746e-07
ICA1	1159.9	0.688091	0.125208	5.49557	3.89449e-08	3.12733e-07
SETDB2	666.181	0.816784	0.148704	5.49267	3.95895e-08	3.17378e-07
MYLK3	1098.91	0.689102	0.125853	5.47546	4.36377e-08	3.48665e-07
CPEB3	159.283	1.8076	0.330349	5.47179	4.45519e-08	3.55378e-07
SZT2	1218.04	0.661531	0.120912	5.4712	4.47007e-08	3.56367e-07
ZNF280D	1296	0.641652	0.117317	5.46938	4.51602e-08	3.59434e-07
ITPKC	841.612	0.777543	0.14236	5.4618	4.71322e-08	3.74094e-07
GPR180	871.886	0.756967	0.138605	5.46131	4.72632e-08	3.74927e-07
RMI2	891.613	0.85221	0.156274	5.45329	4.94457e-08	3.9186e-07
SLC24A1	369.202	1.20759	0.221443	5.45327	4.94522e-08	3.9186e-07
ZC3H8	932.249	0.744066	0.136585	5.44765	5.10383e-08	4.03096e-07
PLEKHG4	952.177	0.716905	0.131666	5.44489	5.18382e-08	4.08516e-07
ALOX12	284.582	1.18798	0.218228	5.44376	5.21688e-08	4.10672e-07
PIK3CA	1198.65	0.700831	0.128823	5.44026	5.32034e-08	4.18359e-07
ECE1	993.91	0.702845	0.1293	5.43578	5.45566e-08	4.28531e-07
MXD1	1031.67	0.703836	0.129708	5.4263	5.75358e-08	4.50703e-07
MR1	272.575	1.23773	0.228685	5.41236	6.21999e-08	4.84338e-07
GLTSCR1L	1249.48	0.639825	0.118269	5.4099	6.30617e-08	4.90783e-07
PRSS16	381.132	1.0931	0.202138	5.40767	6.38501e-08	4.96382e-07
FAM46C	1466.68	0.622128	0.115154	5.40258	6.56874e-08	5.09714e-07
SOSTDC1	361.917	1.0956	0.202795	5.40253	6.57067e-08	5.09714e-07
PNRC1	148.574	1.787	0.33105	5.39797	6.74007e-08	5.2161e-07
C7orf31	265.849	1.23418	0.228661	5.39744	6.75977e-08	5.22412e-07
MDM4	4029.55	0.608851	0.112869	5.3943	6.87902e-08	5.30772e-07
SLC12A7	353.213	1.11429	0.206622	5.39289	6.9333e-08	5.34387e-07
ZNF467	370.474	1.05548	0.195889	5.38818	7.11764e-08	5.48009e-07
APLF	43.818	3.42421	0.638787	5.36049	8.2995e-08	6.34927e-07
TTC39B	43.2151	3.4233	0.63891	5.35804	8.41318e-08	6.42599e-07
CD84	294.098	1.1529	0.215253	5.35605	8.50621e-08	6.4936e-07
SMARCAL1	1201.16	0.635856	0.118747	5.35472	8.56909e-08	6.53814e-07
MAN2B1	1647.2	0.58777	0.109793	5.35343	8.63029e-08	6.57089e-07
MFSD2B	244.318	1.25593	0.234725	5.35065	8.76381e-08	6.65846e-07
LOC101928100	142.311	1.66384	0.311013	5.34975	8.80745e-08	6.68809e-07
VAMP4	1530.73	0.606862	0.113482	5.34766	8.91009e-08	6.75697e-07
IQGAP3	867.62	0.755559	0.141452	5.34144	9.22101e-08	6.98003e-07
CCDC183-AS1	182.089	1.49207	0.279388	5.3405	9.26909e-08	7.01273e-07
HEATR5B	1643.71	0.609077	0.114098	5.33822	9.38659e-08	7.09417e-07
NBR2	198.302	1.50307	0.281999	5.33004	9.81918e-08	7.40944e-07
APH1B	349.642	1.06118	0.199149	5.3286	9.89745e-08	7.46458e-07
ZNF493	880.502	0.729568	0.137326	5.31268	1.08023e-07	8.1215e-07
PLEKHA2	974.774	0.686095	0.129496	5.29818	1.16966e-07	8.74811e-07
HECA	116.141	1.81923	0.343471	5.29659	1.17983e-07	8.81503e-07
CYTH2	1526.11	0.58778	0.111046	5.29312	1.20246e-07	8.97478e-07
CYLD	265.699	1.22622	0.231992	5.28561	1.25286e-07	9.31717e-07
COG6	1017.26	0.686645	0.129927	5.28484	1.25816e-07	9.3469e-07
GTF2IRD1	1279.77	0.628113	0.118942	5.28084	1.28596e-07	9.53864e-07
ZNF501	351.159	1.04288	0.197633	5.27682	1.31442e-07	9.72697e-07
FNIP1	2378.3	0.688142	0.130626	5.26803	1.37894e-07	1.01758e-06
FAM53B	1961.72	0.601489	0.114201	5.26692	1.38733e-07	1.02325e-06
AGBL5	1296.68	0.625534	0.118773	5.26664	1.38945e-07	1.02429e-06
VPS13C	4139.19	0.614646	0.116911	5.25736	1.46138e-07	1.07512e-06
CBLB	172.633	1.47823	0.281653	5.2484	1.53424e-07	1.12699e-06
C10orf88	520.765	0.940251	0.179546	5.23682	1.63368e-07	1.19697e-06
NCKAP1L	1466.2	0.629246	0.120207	5.23469	1.6526e-07	1.21022e-06
TRIM16	243.146	1.33662	0.255683	5.22763	1.71694e-07	1.25352e-06
C12orf76	227.432	1.37943	0.264007	5.22497	1.74184e-07	1.2704e-06
NEK1	1571.96	0.58537	0.112296	5.21273	1.86084e-07	1.35171e-06
CEP131	747.929	0.749571	0.143829	5.21156	1.87263e-07	1.35959e-06
PPDPF	2620.4	0.653786	0.125742	5.19941	1.99927e-07	1.44643e-06
ST3GAL5	436.638	0.937074	0.180237	5.19911	2.00241e-07	1.44725e-06
BCKDHA	1500.84	0.666911	0.128274	5.19911	2.00241e-07	1.44725e-06
IGBP1	1338.75	0.60551	0.116717	5.18783	2.12753e-07	1.52923e-06
RINL	306.656	1.10973	0.213981	5.1861	2.14738e-07	1.54042e-06
SPTAN1	295.941	1.28089	0.247067	5.18439	2.16718e-07	1.55308e-06
RTTN	751.783	0.746781	0.144063	5.18372	2.175e-07	1.5579e-06
ZNF300P1	41.8582	3.25953	0.629284	5.17974	2.22194e-07	1.58836e-06
CCDC18-AS1	328.461	1.08191	0.208947	5.17794	2.24355e-07	1.60222e-06
ZNF681	1380.05	0.61884	0.119653	5.17194	2.3168e-07	1.6488e-06
MICAL1	310.053	1.08044	0.209063	5.16803	2.36573e-07	1.67947e-06
VPS11	1277.56	0.598771	0.115946	5.16421	2.41456e-07	1.71329e-06
RIPK2	1309.92	0.708666	0.137234	5.16393	2.41821e-07	1.71503e-06
CCDC28A	390.189	1.26277	0.245102	5.15203	2.57681e-07	1.82123e-06
FANCE	942.346	0.704009	0.136694	5.15026	2.60129e-07	1.83763e-06
PCK1	52.3735	3.08799	0.600379	5.1434	2.69804e-07	1.90224e-06
NBEAL1	504.66	1.00792	0.195992	5.14267	2.70866e-07	1.90786e-06
ZNF93	719.355	0.801187	0.156382	5.12328	3.00267e-07	2.10567e-06
RIMS3	146.126	1.81851	0.355092	5.12124	3.03534e-07	2.12547e-06
RECQL5	910.142	0.754343	0.147541	5.11278	3.17451e-07	2.21431e-06
HPCAL1	1283.66	0.586664	0.114908	5.10551	3.29906e-07	2.29673e-06
NAV2	55.8237	2.87437	0.563349	5.10229	3.35573e-07	2.3328e-06
ZNF76	712.829	0.877915	0.17209	5.1015	3.36971e-07	2.33905e-06
MIR3945HG	128.003	1.69092	0.33146	5.10142	3.37122e-07	2.33905e-06
FBXW8	549.584	0.824633	0.162006	5.09013	3.57814e-07	2.47664e-06
TUFT1	71.1392	2.29224	0.451011	5.08244	3.7261e-07	2.5741e-06
MEF2A	749.834	0.734309	0.145001	5.06417	4.10186e-07	2.81391e-06
TMEM129	1230.14	0.589235	0.116355	5.06413	4.10269e-07	2.81391e-06
LINC00467	623.896	0.883429	0.17456	5.06088	4.17323e-07	2.85693e-06
ZSWIM4	135.611	1.63847	0.324111	5.05528	4.29764e-07	2.93652e-06
ZSCAN26	349.522	0.996606	0.19754	5.04509	4.53317e-07	3.08806e-06
SKIL	1658.72	0.707476	0.140242	5.04467	4.5431e-07	3.09249e-06
DET1	350.399	1.00109	0.199005	5.03048	4.89256e-07	3.31781e-06
FAM122A	805.988	0.72194	0.143547	5.0293	4.92276e-07	3.33672e-06
FBXO8	863.576	0.680498	0.135354	5.02753	4.96833e-07	3.36443e-06
LINC00346	135.627	1.68918	0.336321	5.02252	5.09989e-07	3.44866e-06
ZNF205	571.103	0.889482	0.177187	5.02003	5.16637e-07	3.48542e-06
TFE3	1017.08	0.730167	0.145499	5.01838	5.21084e-07	3.51378e-06
EREG	172.167	1.39645	0.27844	5.01526	5.29627e-07	3.56637e-06
ZNF252P	532.32	0.854051	0.170343	5.01371	5.33893e-07	3.59341e-06
PYGB	1031	0.627226	0.125198	5.00987	5.44659e-07	3.65391e-06
CHMP4C	328.825	1.0838	0.2165	5.00603	5.55652e-07	3.71899e-06
GRIPAP1	1162.3	0.637073	0.127428	4.99948	5.74844e-07	3.83674e-06
PMM1	572.406	0.873451	0.174794	4.99704	5.82172e-07	3.88384e-06
FRA10AC1	920.536	0.657693	0.131739	4.99241	5.96306e-07	3.97261e-06
NHLH1	32.9927	3.78648	0.759605	4.98479	6.20279e-07	4.12469e-06
ERO1B	268.181	1.17752	0.23626	4.98402	6.22773e-07	4.13936e-06
TTC30B	201.371	1.29031	0.259267	4.97679	6.46482e-07	4.28507e-06
ZFPL1	854.47	0.684358	0.137544	4.97556	6.50594e-07	4.31033e-06
PCIF1	1230.85	0.590884	0.118832	4.97243	6.61178e-07	4.36826e-06
LOC101927027	437.842	0.89629	0.180279	4.97168	6.63765e-07	4.38146e-06
ARHGAP18	1267.59	0.596135	0.119942	4.9702	6.68853e-07	4.41302e-06
NUPR1	30.6058	5.91938	1.19157	4.96771	6.77494e-07	4.45981e-06
ANKRA2	471.743	0.871394	0.175595	4.96252	6.95833e-07	4.56799e-06
FBXO25	341.871	1.00634	0.202839	4.96128	7.00295e-07	4.59519e-06
SEPN1	833.205	0.687202	0.138552	4.95989	7.05329e-07	4.62611e-06
ZNF213	456.448	0.886545	0.178786	4.9587	7.09664e-07	4.64819e-06
SRD5A3	1533.73	0.599136	0.12104	4.9499	7.42511e-07	4.85008e-06
CEP63	557.285	0.807529	0.163692	4.93322	8.08861e-07	5.25012e-06
TRIM68	607.19	0.766298	0.155417	4.93058	8.19877e-07	5.31204e-06
FRS3	90.3422	1.96372	0.398767	4.92446	8.45918e-07	5.46353e-06
LDOC1L	483.561	0.925176	0.187886	4.92415	8.473e-07	5.47001e-06
ZNF548	291.717	1.1115	0.225763	4.92333	8.50822e-07	5.49028e-06
FBXO4	822.16	0.725831	0.147466	4.92202	8.56567e-07	5.5224e-06
WDR45	1095	0.60878	0.123697	4.92155	8.58621e-07	5.53103e-06
SAMD8	854.428	0.67411	0.137024	4.91966	8.66939e-07	5.57927e-06
SOX6	401.081	0.935442	0.190473	4.91117	9.05361e-07	5.82394e-06
DMD	1046.78	0.624742	0.127218	4.91078	9.07135e-07	5.83274e-06
CERCAM	795.458	0.747784	0.15241	4.90638	9.2771e-07	5.95971e-06
PRKACB	321.493	1.09622	0.223732	4.89971	9.59797e-07	6.15211e-06
LOC105376575	217.873	1.363	0.278305	4.89749	9.70686e-07	6.21636e-06
PLPP6	371.156	0.943971	0.19298	4.89155	1.00043e-06	6.39262e-06
LVCAT5	448.955	0.871513	0.178174	4.89136	1.00143e-06	6.39616e-06
EPAS1	175.041	1.44555	0.295595	4.89032	1.00671e-06	6.42418e-06
WDR19	238.651	1.16735	0.238794	4.8885	1.01608e-06	6.47827e-06
ZNF449	201.426	1.25216	0.256454	4.8826	1.04694e-06	6.66321e-06
ACTR1B	1001.17	0.703806	0.144199	4.88079	1.05661e-06	6.72175e-06
TAPT1	945.4	0.653476	0.133894	4.88054	1.05794e-06	6.72724e-06
TSC22D1	442.426	0.940706	0.192864	4.87756	1.07407e-06	6.81778e-06
PARP16	563.581	0.778289	0.159578	4.87716	1.07622e-06	6.82841e-06
ANO8	318.532	1.0541	0.216501	4.86883	1.1226e-06	7.10389e-06
USP40	836.801	0.714278	0.146853	4.8639	1.15092e-06	7.2735e-06
SPSB3	512.614	0.823887	0.169663	4.85602	1.19767e-06	7.56561e-06
CCDC113	182.375	1.31946	0.272001	4.85094	1.22876e-06	7.75183e-06
RNF170	680.862	0.740808	0.152881	4.84566	1.26193e-06	7.94715e-06
MAST1	323.242	1.01571	0.209663	4.84448	1.26944e-06	7.99089e-06
ACADS	629.431	0.756799	0.156374	4.83968	1.30045e-06	8.17897e-06
SERPINB1	1637.1	0.60737	0.125734	4.8306	1.3612e-06	8.53863e-06
ADRBK2	902.899	0.662755	0.137321	4.8263	1.39093e-06	8.71376e-06
ETV5	373.307	0.941813	0.195314	4.82205	1.42089e-06	8.8937e-06
LRMP	194.825	1.41074	0.292933	4.81592	1.46525e-06	9.14748e-06
EHHADH	210.301	1.2208	0.253988	4.80654	1.53567e-06	9.56223e-06
ZKSCAN3	813.335	0.656155	0.136583	4.80409	1.55455e-06	9.67144e-06
CDK19	339.017	1.0726	0.223555	4.79792	1.6032e-06	9.94825e-06
CYHR1	911.129	0.696072	0.145417	4.78674	1.69515e-06	1.04827e-05
ZBTB10	753.064	0.747405	0.15618	4.78552	1.70541e-06	1.05326e-05
HS1BP3	265.838	1.13558	0.237348	4.78445	1.71459e-06	1.05847e-05
FILIP1L	137.487	1.53612	0.321261	4.78154	1.73954e-06	1.07296e-05
LOC100049716	120.232	1.61273	0.337324	4.78095	1.74469e-06	1.07567e-05
CYP3A5	101.952	1.80924	0.379208	4.7711	1.83223e-06	1.12482e-05
GBGT1	740.048	0.67542	0.141984	4.75701	1.96479e-06	1.19904e-05
MUTYH	522.459	0.82327	0.173257	4.75173	2.0168e-06	1.23026e-05
LONRF1	207.745	1.27906	0.269253	4.75041	2.03007e-06	1.23678e-05
DLX1	383.896	0.971919	0.204636	4.74949	2.03928e-06	1.24134e-05
TECPR2	122.166	1.65612	0.348728	4.74902	2.04407e-06	1.2432e-05
TRPM4	489.356	0.83621	0.176302	4.74306	2.1051e-06	1.2787e-05
CLGN	115.949	1.60507	0.338639	4.73976	2.13969e-06	1.29697e-05
CCDC61	369.791	0.922418	0.19468	4.73812	2.15705e-06	1.30694e-05
MLYCD	190.951	1.27119	0.268386	4.73641	2.17541e-06	1.31751e-05
JHDM1D-AS1	287.766	1.06088	0.22399	4.73629	2.17667e-06	1.31772e-05
GRHL1	154.878	1.39104	0.293718	4.73597	2.18012e-06	1.31926e-05
PPP1R3E	355.571	0.930454	0.196518	4.73471	2.19367e-06	1.32578e-05
RAVER2	279.474	1.05776	0.223523	4.73223	2.22068e-06	1.33986e-05
IL23A	85.2471	1.95304	0.413136	4.72736	2.27462e-06	1.36953e-05
CCDC163P	223.434	1.15617	0.24464	4.726	2.28988e-06	1.37814e-05
TM7SF2	384.623	1.00693	0.213122	4.72467	2.30493e-06	1.38546e-05
DNAJC3	1286.02	0.637925	0.135084	4.72245	2.33022e-06	1.39891e-05
ERBB2	416.834	0.913466	0.193616	4.71793	2.38257e-06	1.42736e-05
CHST3	138.04	1.45942	0.309374	4.71734	2.38946e-06	1.43089e-05
GDPD1	839.091	0.679122	0.143967	4.71721	2.391e-06	1.43122e-05
CALCOCO1	271.086	1.1263	0.238918	4.71417	2.42695e-06	1.45093e-05
SMCO4	287.613	1.14297	0.242847	4.70653	2.51969e-06	1.50387e-05
TSTD2	968.229	0.63947	0.135889	4.70582	2.52847e-06	1.50849e-05
IL18	245.998	1.3005	0.276501	4.7034	2.55862e-06	1.52584e-05
ZNF184	1087.87	0.61699	0.131297	4.69919	2.61197e-06	1.55508e-05
TVP23C	207.233	1.21294	0.258292	4.69601	2.65287e-06	1.57878e-05
MVB12A	772.853	0.699995	0.149107	4.69457	2.67164e-06	1.58863e-05
SYTL1	57.284	2.34414	0.500683	4.68188	2.84253e-06	1.67984e-05
MOCS1	215.838	1.18113	0.252445	4.67878	2.88584e-06	1.70403e-05
ABCA8	350.142	0.996427	0.213173	4.67426	2.95011e-06	1.73913e-05
FYN	851.876	0.641729	0.137426	4.66962	3.01754e-06	1.77815e-05
CCDC152	274.385	1.09208	0.233887	4.66927	3.02271e-06	1.78047e-05
LINC00649	173.757	1.30663	0.280136	4.66426	3.09726e-06	1.82288e-05
DDX59	883.897	0.639953	0.137225	4.66353	3.10835e-06	1.82792e-05
SETD7	47.9767	2.57334	0.552185	4.66029	3.15767e-06	1.85446e-05
HOMEZ	918.225	0.616197	0.132227	4.66014	3.15993e-06	1.85446e-05
RSG1	291.515	1.12677	0.241884	4.65829	3.1884e-06	1.86812e-05
KLF15	183.047	1.30824	0.280987	4.65589	3.22585e-06	1.8893e-05
TMEM39A	1010.28	0.617882	0.132732	4.65511	3.23804e-06	1.89567e-05
ALPK1	81.887	2.02616	0.435428	4.65327	3.26715e-06	1.91115e-05
TMEM136	56.3098	2.40245	0.51684	4.64834	3.3462e-06	1.95263e-05
SFR1	394.854	1.00888	0.217107	4.64691	3.36941e-06	1.96299e-05
KIAA1107	47.8863	2.69745	0.581694	4.63724	3.53094e-06	2.05128e-05
ZSCAN30	430.596	0.835539	0.180411	4.63131	3.63366e-06	2.105e-05
LINC01347	124.088	1.5413	0.333245	4.62511	3.74392e-06	2.1654e-05
LINC00638	84.4111	2.03744	0.440607	4.62416	3.76111e-06	2.17359e-05
SNAI3-AS1	126.058	1.53092	0.331171	4.62276	3.78672e-06	2.18663e-05
SSH1	694.59	0.686312	0.148732	4.61443	3.94181e-06	2.27436e-05
ERV3-1	533.017	0.791191	0.171915	4.60221	4.1803e-06	2.40522e-05
ZNF227	567.937	0.757579	0.164744	4.59854	4.25471e-06	2.44607e-05
BMPR2	969.24	0.635884	0.138294	4.59807	4.26427e-06	2.45041e-05
ANK3	289.383	0.999282	0.217937	4.58518	4.53588e-06	2.59734e-05
PLEKHH1	94.5842	1.72623	0.37721	4.5763	4.73267e-06	2.7068e-05
SNX33	771.544	0.637586	0.139477	4.57127	4.84779e-06	2.76934e-05
CCDC22	1033.16	0.607703	0.133055	4.56731	4.94019e-06	2.81877e-05
DZIP3	420.844	0.877232	0.192354	4.56051	5.10295e-06	2.90449e-05
TSPYL2	390.062	0.910157	0.199875	4.55363	5.27274e-06	2.98837e-05
ABHD8	280.811	0.994029	0.218358	4.55228	5.3067e-06	3.00644e-05
GPR108	833.011	0.746161	0.163961	4.55084	5.34326e-06	3.02476e-05
VMAC	92.8806	1.74974	0.384781	4.54737	5.43215e-06	3.07266e-05
TNFRSF1A	776.181	0.632006	0.139073	4.54442	5.50856e-06	3.111e-05
ZEB1-AS1	161.096	1.37665	0.303239	4.53983	5.62996e-06	3.17582e-05
CCR10	120.374	1.54049	0.340376	4.52584	6.01557e-06	3.3735e-05
PVR	573.442	0.749675	0.165765	4.52252	6.11078e-06	3.42031e-05
IFT172	826.169	0.633637	0.140377	4.51383	6.36658e-06	3.55097e-05
CMPK2	389.045	0.844908	0.187506	4.50603	6.60511e-06	3.67404e-05
BACH2	113.146	1.54477	0.343012	4.50355	6.68273e-06	3.71292e-05
CTBS	565.181	0.716576	0.159599	4.48986	7.12716e-06	3.94765e-05
FBF1	198.716	1.47887	0.329406	4.48952	7.13852e-06	3.95242e-05
WDR31	99.8092	1.75515	0.391187	4.48673	7.23238e-06	4.0013e-05
WDFY3	644.989	0.706964	0.157756	4.48137	7.41654e-06	4.09689e-05
JUN	766.952	0.630748	0.14084	4.47848	7.51757e-06	4.14792e-05
MAST4	455.471	0.799387	0.178991	4.46608	7.96658e-06	4.37554e-05
CNNM2	255.178	1.05924	0.237187	4.46586	7.97491e-06	4.37844e-05
ZNF490	405.422	0.840467	0.188316	4.46307	8.07924e-06	4.43234e-05
LSM11	910.368	0.625595	0.140186	4.46261	8.09662e-06	4.44018e-05
ZNF821	183.483	1.19881	0.268865	4.4588	8.24185e-06	4.51638e-05
SMARCA2	799.957	0.62922	0.14135	4.45149	8.52773e-06	4.65902e-05
C22orf46	701.832	0.648999	0.14594	4.44702	8.70693e-06	4.75134e-05
CSRNP2	718.677	0.680162	0.153044	4.44423	8.82054e-06	4.80968e-05
KIF13B	455.369	0.830206	0.186926	4.44136	8.93911e-06	4.87065e-05
C18orf54	608.858	0.720662	0.162309	4.44005	8.99374e-06	4.8967e-05
IFT74	511.282	0.738193	0.166392	4.43647	9.14453e-06	4.97128e-05
ZFP90	245.941	1.1866	0.267536	4.43528	9.19514e-06	4.99691e-05
PAG1	23.633	5.55979	1.25553	4.42825	9.49988e-06	5.14502e-05
ZNF181	716.219	0.672053	0.151802	4.42717	9.54758e-06	5.16502e-05
LOC100130476	32.9642	3.10104	0.70177	4.41889	9.92112e-06	5.35101e-05
VPS9D1	177.245	1.21987	0.27608	4.41853	9.93732e-06	5.35774e-05
HRC	335.263	0.916651	0.207489	4.41783	9.96947e-06	5.37306e-05
PELI1	863.009	0.593607	0.1344	4.41672	1.00208e-05	5.3987e-05
PIGV	418.39	0.829934	0.188156	4.41087	1.02954e-05	5.53628e-05
ZNF626	534.681	0.793646	0.179945	4.4105	1.03134e-05	5.54388e-05
PRX	225.755	1.08937	0.247087	4.40886	1.03917e-05	5.5839e-05
ATG10	761.27	0.645947	0.146991	4.39446	1.11047e-05	5.92719e-05
RBM43	518.224	0.734497	0.167186	4.39331	1.1164e-05	5.95438e-05
BTG2	608.195	0.694359	0.158149	4.39054	1.13067e-05	6.02159e-05
RASGRP4	215.215	1.08757	0.248334	4.37949	1.18957e-05	6.32122e-05
LINC01512	29.2046	6.87509	1.56999	4.37907	1.19189e-05	6.33121e-05
PARP11	92.1248	1.67037	0.383433	4.35635	1.32252e-05	6.98642e-05
FICD	100.698	1.67521	0.384631	4.35536	1.32846e-05	7.01525e-05
PCNX1	290.465	1.07226	0.247072	4.33988	1.42559e-05	7.47876e-05
SAT1	734.427	0.626255	0.144373	4.33774	1.43954e-05	7.53823e-05
ERMARD	762.617	0.627368	0.144786	4.33306	1.47051e-05	7.69154e-05
LMBRD2	1046.86	0.691486	0.159679	4.33047	1.48793e-05	7.77461e-05
PTCH1	687.995	0.634422	0.146588	4.32792	1.50524e-05	7.8622e-05
SGMS1-AS1	94.4486	1.61644	0.374236	4.31932	1.56512e-05	8.14542e-05
BHMG1	36.0808	2.82006	0.654319	4.30991	1.6332e-05	8.47214e-05
CYP2S1	36.524	2.75757	0.63994	4.3091	1.63919e-05	8.50019e-05
ANKRD33B	206.456	1.22308	0.283864	4.30867	1.64242e-05	8.51385e-05
PEX12	303.681	0.908122	0.211139	4.30107	1.69979e-05	8.79855e-05
ELAC1	132.02	1.39052	0.323393	4.29979	1.70957e-05	8.84282e-05
TRIM66	265.114	0.969545	0.225969	4.29061	1.7818e-05	9.18827e-05
SMOX	118.406	1.51625	0.354757	4.27406	1.91948e-05	9.84365e-05
SLCO1A2	197.587	1.10248	0.258102	4.27149	1.94176e-05	9.94726e-05
SH3TC1	26.646	6.73493	1.5769	4.27098	1.94612e-05	9.96255e-05
POTEE	503.147	0.778346	0.182378	4.26775	1.97454e-05	0.000101008
MYO5B	85.9393	1.67465	0.392558	4.26598	1.99024e-05	0.000101667
ZNF671	107.957	1.50804	0.354052	4.25938	2.04994e-05	0.000104494
KIFAP3	474.513	0.745346	0.17537	4.25014	2.1364e-05	0.000108555
CLCN6	535.681	0.692105	0.163159	4.2419	2.21634e-05	0.000112379
ZNF329	241.512	1.03164	0.2439	4.22977	2.33935e-05	0.000118241
TMCC2	58.7495	2.42328	0.573895	4.22253	2.4158e-05	0.000121806
RCAN1	682.633	0.625412	0.148192	4.22028	2.44004e-05	0.000122899
NINJ1	241.831	0.999016	0.236753	4.21965	2.44686e-05	0.000123156
ZNF417	350.223	0.87075	0.206561	4.21547	2.49262e-05	0.000125197
SFMBT2	864.342	0.610206	0.14485	4.21269	2.52344e-05	0.000126541
BCAN	319.474	0.886377	0.210494	4.21094	2.5431e-05	0.000127332
ZFYVE1	286.478	0.944371	0.224409	4.20826	2.5734e-05	0.000128759
DTX3L	682.071	0.618348	0.147104	4.20347	2.62859e-05	0.000131293
TCP11L2	56.2454	2.57758	0.61464	4.19364	2.74515e-05	0.000136735
COG1	680.907	0.65398	0.156054	4.19073	2.78056e-05	0.000138451
ZNF555	266.278	0.95883	0.228821	4.19031	2.78569e-05	0.000138658
TMCC1-AS1	91.921	1.63346	0.389844	4.19004	2.78905e-05	0.000138778
RAP2C-AS1	40.0233	2.51805	0.601604	4.18557	2.84452e-05	0.000141293
FZD2	151.698	1.30535	0.312241	4.18057	2.90777e-05	0.000144087
LINC00999	138.664	1.31497	0.314975	4.17485	2.98182e-05	0.000147604
SDCCAG8	523.206	0.716304	0.171767	4.17021	3.0432e-05	0.000150126
TOM1L2	193.756	1.12084	0.269742	4.15522	3.24971e-05	0.000159602
CEP68	642.261	0.673717	0.162395	4.14864	3.34463e-05	0.000163816
DDB2	201.803	1.1174	0.269662	4.14371	3.41734e-05	0.000167093
HINT2	687.868	0.665492	0.160609	4.14355	3.41967e-05	0.00016715
BBX	1121.64	0.62659	0.151418	4.13813	3.50141e-05	0.000170856
LINC00656	43.8297	2.63268	0.636551	4.13585	3.53647e-05	0.000172332
ARNTL	33.3442	2.79029	0.674919	4.13425	3.56114e-05	0.0001733
MAML2	455.935	0.735165	0.177876	4.13301	3.58037e-05	0.000174177
PCMTD1	704.175	0.606698	0.147207	4.12139	3.76587e-05	0.000182645
CARF	109.602	1.43439	0.348042	4.12132	3.76713e-05	0.000182645
YPEL2	51.6355	2.17055	0.526712	4.12094	3.77335e-05	0.000182885
LAMB1	477.462	0.791504	0.19211	4.12006	3.78769e-05	0.000183518
KIF21B	464.296	0.755597	0.183462	4.11855	3.81257e-05	0.000184599
POLI	282.396	0.999013	0.242865	4.11345	3.89785e-05	0.000188348
LOC100288846	19.3312	4.65309	1.13387	4.10372	4.06563e-05	0.000195732
POLD4	344.512	0.918039	0.223723	4.10346	4.07019e-05	0.000195886
FAM132B	90.8222	1.56507	0.381661	4.10068	4.11943e-05	0.000197991
STRADA	581.647	0.740618	0.180637	4.10004	4.13077e-05	0.000198404
ZNF780A	838.982	0.59231	0.14453	4.09817	4.16421e-05	0.000199743
LZTFL1	243.032	0.993748	0.242561	4.0969	4.18717e-05	0.000200711
ZNF594	117.943	1.36827	0.334208	4.09406	4.23887e-05	0.000203054
PCDH1	528.116	0.688401	0.168206	4.09261	4.26539e-05	0.000204256
MNX1	183.571	1.12718	0.275897	4.08551	4.39796e-05	0.000210535
RWDD2A	195.467	1.15151	0.28194	4.08425	4.42191e-05	0.00021147
ZNF280C	427.999	0.793611	0.194542	4.07938	4.51552e-05	0.000215517
YPEL4	57.8554	2.07669	0.509193	4.07839	4.53487e-05	0.000216163
PPCDC	421.968	0.796906	0.195705	4.07197	4.66176e-05	0.000221541
TADA2A	594.449	0.64478	0.15843	4.0698	4.70539e-05	0.000223467
ZNF619	562.911	0.676085	0.166263	4.06635	4.77557e-05	0.000226576
TMEM116	279.995	0.942573	0.231856	4.06534	4.79623e-05	0.000227481
TCTA	391.311	0.777656	0.191309	4.06492	4.805e-05	0.000227747
LYRM9	69.0584	1.80302	0.443974	4.06109	4.88442e-05	0.000231207
FZD4	694.544	0.667154	0.164332	4.05978	4.91186e-05	0.000232276
APBB2	34.3176	2.65355	0.655052	4.0509	5.1022e-05	0.00024033
LOC100287042	187.477	1.09644	0.272104	4.02948	5.58997e-05	0.000261253
APOLD1	88.6437	1.57343	0.390603	4.02821	5.62022e-05	0.000262581
LINC01133	12.0338	7.0473	1.75062	4.02559	5.68315e-05	0.000265263
DNAJC3-AS1	74.3207	1.74693	0.434459	4.02093	5.79677e-05	0.000270216
ZNF70	266.519	0.965825	0.240494	4.016	5.91947e-05	0.000275489
PRELID3A	189.679	1.05862	0.263687	4.0147	5.95212e-05	0.00027665
KDELR3	807.165	0.611632	0.152632	4.00724	6.14335e-05	0.000284162
GLCCI1	652.156	0.611882	0.152869	4.00266	6.2635e-05	0.000289255
THAP8	73.8666	1.72997	0.432405	4.00082	6.31231e-05	0.000291415
GALC	641.793	0.637598	0.159426	3.99934	6.35203e-05	0.000292967
BTN3A1	119.591	1.36578	0.342194	3.99125	6.57256e-05	0.000302556
GID4	474.771	0.706739	0.177142	3.98967	6.61658e-05	0.000304485
HGSNAT	273.031	0.890447	0.223291	3.98783	6.66794e-05	0.000306653
YPEL3	125.342	1.29514	0.324965	3.98547	6.73455e-05	0.00030942
CEBPB-AS1	60.9882	2.06974	0.520026	3.98006	6.88975e-05	0.000316247
LINC00888	433.627	0.744509	0.187076	3.97972	6.89974e-05	0.000316605
PPM1M	145.455	1.23604	0.310626	3.97917	6.91563e-05	0.000317132
MKS1	737.374	0.594302	0.149361	3.97896	6.92185e-05	0.000317316
LCA5L	59.9092	1.99684	0.502123	3.97679	6.98527e-05	0.000319917
NKX3-2	20.7513	3.96552	0.997965	3.97361	7.07928e-05	0.000323708
WDR25	265.438	0.996931	0.250987	3.97204	7.12599e-05	0.000325534
FAM102A	388.348	0.748352	0.188737	3.96505	7.33791e-05	0.000334895
HAPLN2	92.1239	1.6137	0.407003	3.96485	7.34429e-05	0.000335081
ST3GAL3	378.288	0.755325	0.190556	3.9638	7.37663e-05	0.000336449
TOM1	415.948	0.781084	0.197154	3.96179	7.4389e-05	0.000339182
LOC100996419	41.5641	2.31564	0.585119	3.95755	7.5722e-05	0.000344605
TAZ	400.339	0.733804	0.18578	3.94986	7.81972e-05	0.000354484
IRF1	230.453	0.961017	0.243307	3.94981	7.82131e-05	0.000354484
ZNF862	61.9195	1.86025	0.471408	3.94616	7.94162e-05	0.000359582
ST7L	324.808	0.828673	0.210083	3.9445	7.99656e-05	0.000361743
TMEM173	743.455	0.59176	0.150069	3.94324	8.03876e-05	0.000363538
SLC39A13	273.286	0.875033	0.222033	3.94101	8.11382e-05	0.000366587
TRAF3IP2	593.542	0.621265	0.157761	3.93802	8.21556e-05	0.000371067
NEMP2	161.245	1.13128	0.287693	3.93224	8.41591e-05	0.000379402
DGCR6	158.046	1.14148	0.290303	3.93203	8.4232e-05	0.000379611
GDAP1L1	11.4786	6.97971	1.77562	3.93085	8.46461e-05	0.000381119
SLC16A9	409.839	0.754994	0.192237	3.9274	8.58676e-05	0.000386015
MAP4K2	346.721	0.813439	0.207368	3.92267	8.75723e-05	0.000392942
MKLN1-AS	140.094	1.19653	0.305202	3.92045	8.83847e-05	0.000395847
SGPP1	507.708	0.684176	0.17456	3.91943	8.87578e-05	0.000397271
RBM47	317.972	0.818642	0.208936	3.91815	8.92296e-05	0.00039901
TANC2	612.633	0.604583	0.15435	3.91696	8.96729e-05	0.000400619
INVS	534.353	0.682425	0.174311	3.91499	9.04094e-05	0.000403659
ZFP41	436.353	0.70363	0.179737	3.91478	9.04857e-05	0.000403874
EML2	716.504	0.594915	0.152154	3.90996	9.23114e-05	0.000411385
DNAJC4	534.967	0.643072	0.164804	3.90204	9.53852e-05	0.000423771
CELSR3	166.299	1.09485	0.281523	3.88903	0.000100645	0.000445349
JRKL	458.798	0.695788	0.179233	3.88203	0.000103588	0.000457216
SMPDL3B	41.5826	2.26009	0.582202	3.88197	0.000103612	0.000457216
LINC00339	340.224	0.79863	0.205913	3.87848	0.00010511	0.000463398
CECR7	265.691	0.873865	0.225383	3.87724	0.00010565	0.000465635
MMP19	25.1192	3.20101	0.826202	3.87437	0.000106903	0.000471013
ABO	379.788	0.735468	0.189862	3.87369	0.000107201	0.00047204
KCTD11	162.354	1.12693	0.291239	3.86945	0.000109083	0.000479887
BORCS6	223.793	0.978623	0.252995	3.86815	0.000109662	0.000482139
PINK1	230.071	0.990632	0.256145	3.86746	0.000109974	0.000483266
DGKQ	510.11	0.649056	0.16794	3.86482	0.000111171	0.000488127
LENG9	59.5327	1.99028	0.515096	3.86391	0.000111586	0.000489641
PRIMPOL	626.822	0.603667	0.156307	3.86207	0.000112432	0.000492811
VLDLR	17.6085	5.12768	1.32828	3.86039	0.000113206	0.000495902
ACKR1	27.8007	2.94878	0.764363	3.85783	0.000114399	0.000500822
DEPDC4	167.529	1.08073	0.280256	3.85622	0.000115154	0.00050382
HNF4A	11.6398	6.99833	1.81653	3.85259	0.000116876	0.000510982
EPG5	791.997	0.691814	0.179573	3.85254	0.000116897	0.000510982
ZNF425	77.0947	1.63195	0.423794	3.85081	0.000117727	0.000514297
FUK	592.128	0.596554	0.155494	3.83649	0.000124804	0.00054276
NLRX1	146.019	1.16221	0.302952	3.83628	0.000124912	0.000543047
CTTNBP2NL	23.0106	3.21962	0.841868	3.82438	0.000131103	0.000568246
RNASEL	417.438	0.73572	0.192652	3.81891	0.000134045	0.000579968
FAM49A	146.22	1.13707	0.297748	3.8189	0.00013405	0.000579968
RFNG	653.752	0.60109	0.157482	3.81689	0.000135143	0.000584347
SLC2A1-AS1	106.553	1.39536	0.366393	3.80839	0.000139877	0.000603004
SSR4P1	85.53	1.50241	0.394674	3.80672	0.000140823	0.0006069
DYNC2LI1	642.053	0.603901	0.158766	3.80371	0.000142547	0.000613229
OPHN1	145.297	1.14718	0.301827	3.8008	0.00014423	0.000619356
PTPN22	48.5211	2.09283	0.551018	3.79811	0.000145804	0.00062537
IGSF11	52.6608	1.94061	0.511784	3.79185	0.000149527	0.000640386
ZNF85	98.9827	1.5102	0.398312	3.7915	0.000149737	0.000641094
SLC2A10	10.2673	6.8184	1.79934	3.78938	0.000151021	0.000646016
ZNF419	81.8205	1.61071	0.425926	3.78168	0.000155774	0.00066437
SEMA3B	19.9645	4.23581	1.12266	3.77302	0.000161284	0.000686244
SERPINC1	33.1909	2.51365	0.667098	3.76803	0.000164539	0.000698971
SPIN3	260.359	0.887025	0.235411	3.76799	0.000164567	0.000698971
LOC442028	292.498	0.81873	0.217356	3.76677	0.000165373	0.00070198
LCA5	291.347	0.848149	0.225454	3.76196	0.000168587	0.000714644
LITAF	182.972	1.0263	0.27301	3.75919	0.000170461	0.000721597
ZNF211	240.635	0.912243	0.242707	3.75863	0.000170848	0.000722878
DDX58	99.9652	1.39344	0.371044	3.75544	0.000173035	0.00073127
NEK8	202.622	0.994686	0.26506	3.75268	0.000174955	0.000738515
LIPH	78.6474	1.52863	0.407353	3.7526	0.000175009	0.000738529
TMEM175	231.126	0.915446	0.243988	3.75201	0.000175423	0.000739773
ZBTB37	462.217	0.664895	0.177213	3.75196	0.000175458	0.000739773
RPARP-AS1	399.275	0.769164	0.205046	3.75118	0.000176006	0.000741214
FBXW4	308.812	0.78903	0.210522	3.74797	0.000178275	0.000749891
PAFAH2	407.147	0.759304	0.20303	3.73986	0.000184121	0.000772901
ANKFN1	10.6216	6.8663	1.83667	3.73845	0.000185161	0.000777038
ZNF524	374.507	0.727204	0.19482	3.7327	0.000189439	0.000793834
TDRKH	293.956	0.828155	0.222152	3.72788	0.0001931	0.000808233
LMOD1	48.8304	1.97094	0.530458	3.71554	0.000202768	0.000845748
ACSM1	34.322	2.41147	0.649265	3.71416	0.000203882	0.000849655
PAX8	45.0476	2.07801	0.559965	3.71097	0.000206467	0.000859185
SPPL2B	510.299	0.716934	0.193268	3.70953	0.000207648	0.000863349
FAM160B1	592.527	0.595105	0.160517	3.70743	0.00020937	0.000869005
C20orf194	203.792	1.00131	0.270238	3.7053	0.000211145	0.000875611
CCDC144CP	50.8063	1.91777	0.517879	3.70312	0.000212961	0.000882888
FAM131A	384.076	0.749244	0.202834	3.69388	0.000220856	0.000913252
ZNF44	128.134	1.21276	0.32909	3.6852	0.000228525	0.000941446
DNAL4	167.879	1.12876	0.306857	3.67846	0.000234645	0.000965278
KCTD18	268.166	0.822383	0.223646	3.67716	0.000235842	0.000969646
LIN37	214.191	0.949161	0.258154	3.67672	0.000236251	0.000971051
ZNF517	159.038	1.06108	0.288802	3.67409	0.000238696	0.000980262
IFT20	352.336	0.735828	0.200321	3.67325	0.000239485	0.00098294
APOBR	414.873	0.680422	0.185306	3.67188	0.000240776	0.000987393
WDR91	444.954	0.660592	0.17996	3.67078	0.000241813	0.000991084
GMIP	388.374	0.724002	0.197289	3.66975	0.000242784	0.000994213
CCDC130	396.366	0.700396	0.19106	3.66584	0.000246528	0.00100868
OR52A5	18.7839	3.55292	0.969508	3.66467	0.000247661	0.00101303
ZBTB18	153.785	1.07093	0.292366	3.66299	0.000249288	0.00101882
FERMT2	15.9795	4.35411	1.18964	3.66003	0.000252184	0.00103007
PHYKPL	314.767	0.759485	0.207672	3.65715	0.000255038	0.00104054
NDUFA4L2	37.6825	2.29855	0.628724	3.6559	0.00025628	0.00104443
MAP3K10	252.776	0.850891	0.23281	3.65488	0.000257305	0.00104771
LOC729218	509.56	0.646021	0.176854	3.65285	0.00025935	0.00105455
LINC01012	64.1025	1.69095	0.463726	3.64645	0.000265887	0.00108052
LINC01366	102.384	1.32179	0.362589	3.64544	0.000266939	0.00108449
FMNL1	720.63	0.604528	0.165939	3.64306	0.000269415	0.00109393
RAB33B	316.27	0.834613	0.229203	3.64137	0.000271195	0.00110053
CLUAP1	180.624	1.00609	0.276369	3.64039	0.000272228	0.00110442
MATN1-AS1	148.122	1.12458	0.309306	3.63582	0.000277097	0.00112258
ABHD4	419.602	0.737982	0.203157	3.63257	0.000280611	0.00113476
FAM63A	308.039	0.797883	0.219777	3.63042	0.000282958	0.00114359
DOCK9-AS2	85.3747	1.42368	0.392199	3.63	0.000283417	0.00114497
ESPNL	9.31057	6.67671	1.84073	3.62721	0.000286504	0.00115646
EMID1	168.872	1.1044	0.304548	3.62636	0.000287447	0.00115994
ARSG	40.3361	2.15173	0.594121	3.6217	0.000292674	0.00117877
ATP1A1-AS1	88.9277	1.4007	0.387212	3.6174	0.000297576	0.00119612
SLAMF6	65.602	1.62723	0.44997	3.61632	0.000298823	0.00120047
MYH15	22.8581	3.03539	0.839681	3.61493	0.000300431	0.00120659
NCK2	541.995	0.59162	0.163899	3.60966	0.000306601	0.00123034
MCF2L2	100.518	1.47226	0.40801	3.6084	0.000308086	0.00123595
C15orf65	60.4453	1.77192	0.491772	3.60313	0.000314403	0.00125849
MAFG-AS1	268.384	0.872023	0.243124	3.58674	0.000334833	0.00133617
UTRN	450.067	0.653238	0.182285	3.5836	0.000338889	0.00134974
PPCS	449.239	0.629601	0.175809	3.58116	0.000342074	0.00136167
NLRP6	37.9912	2.1751	0.607827	3.57848	0.000345593	0.0013753
FAM86B3P	136.933	1.13581	0.317741	3.57464	0.000350714	0.00139221
TBC1D17	287.582	0.776464	0.217238	3.57426	0.000351222	0.00139346
PCSK4	48.8705	1.90144	0.532324	3.57196	0.000354313	0.00140495
C9orf66	96.2917	1.36449	0.382072	3.57128	0.000355234	0.00140822
FSTL5	495.611	0.602627	0.168853	3.56895	0.000358413	0.00141964
COL6A4P1	17.3421	3.70822	1.0406	3.56353	0.000365902	0.0014473
USP30	359.254	0.690753	0.193856	3.56322	0.000366328	0.0014482
RABGGTA	545.678	0.607898	0.170618	3.56292	0.000366758	0.00144951
CES3	43.5681	2.00415	0.562637	3.56206	0.00036796	0.00145386
CPEB2	301.473	0.777515	0.218473	3.55886	0.000372463	0.00147003
TEP1	352.291	0.720354	0.202497	3.55736	0.000374606	0.00147768
SMAD6	387.41	0.668708	0.188261	3.55203	0.000382265	0.00150418
AGA	493.591	0.597924	0.168392	3.55079	0.000384078	0.00150966
LINC00674	424.462	0.690071	0.194426	3.54927	0.000386301	0.00151633
ADGRD1	55.9884	1.87785	0.529214	3.54838	0.000387603	0.00152103
ITGB3	47.5174	2.04966	0.577787	3.54744	0.000388999	0.00152474
MAPK8IP1	439.441	0.634502	0.178865	3.54738	0.000389079	0.00152474
MAGI2	117.212	1.25282	0.353414	3.54492	0.000392735	0.00153781
LINC00239	14.2338	4.79675	1.35465	3.54095	0.000398683	0.00155813
B4GALT7	459.09	0.647747	0.183106	3.53755	0.000403854	0.00157577
TP53	99.6379	1.33681	0.378109	3.53553	0.000406962	0.00158747
C7orf60	217.429	0.875364	0.247614	3.53519	0.000407476	0.00158905
ZNF711	270.506	0.779857	0.221065	3.52773	0.000419144	0.00163065
MARCKS	15.0181	5.90537	1.67472	3.52619	0.000421592	0.00163832
MBOAT1	513.353	0.60451	0.171456	3.52574	0.000422305	0.00163976
IGF1	203.864	0.921356	0.2615	3.52335	0.000426125	0.00165281
LOC101927021	176.637	0.983869	0.280256	3.51061	0.000447077	0.00172478
MEF2D	353.887	0.687883	0.196145	3.50701	0.000453166	0.001745
ZNF688	124.44	1.19686	0.343704	3.48225	0.000497225	0.00189488
LINC01061	90.6968	1.36676	0.392908	3.47859	0.000504068	0.00191943
ZNF596	65.2238	1.55401	0.446962	3.47684	0.000507369	0.00192996
LINC00534	325.371	0.727185	0.209572	3.46986	0.000520726	0.00197659
LONRF3	522.55	0.587696	0.169384	3.46961	0.000521214	0.00197792
NLRP12	8.27705	6.50734	1.87588	3.46896	0.000522479	0.00198168
NICN1	162.764	0.986661	0.28453	3.46768	0.000524963	0.00199005
MIEF2	191.655	0.909035	0.262426	3.46397	0.000532269	0.00201615
SLC9B1	28.5174	2.54889	0.736227	3.4621	0.000535984	0.00202969
APBB3	179.457	0.966337	0.279319	3.45962	0.000540936	0.00204736
ZNF226	283.489	0.775045	0.22453	3.45186	0.000556737	0.0021044
ZNF528	68.4881	1.50973	0.43749	3.4509	0.000558731	0.00211027
LRRC37B	229.706	0.825449	0.239592	3.44523	0.00057058	0.00215107
THAP6	477.064	0.592359	0.172278	3.4384	0.000585173	0.00220205
DYSF	240.491	0.828726	0.241058	3.43787	0.000586305	0.00220573
PELI2	34.6402	2.21561	0.64453	3.43755	0.000586994	0.00220775
FAM214B	185.145	0.915862	0.266629	3.43497	0.000592623	0.00222776
THAP9	403.903	0.645059	0.187842	3.43405	0.000594633	0.00223255
ROCK1P1	17.2336	3.41835	0.99555	3.43363	0.000595557	0.00223528
LINC00663	30.2021	2.52121	0.735126	3.42963	0.000604397	0.00226432
PCDH12	23.1124	2.91565	0.850686	3.42741	0.000609377	0.00228179
PPP1R3B	257.622	0.854463	0.249507	3.42461	0.000615684	0.00230421
CDS1	21.1508	3.0829	0.900745	3.42261	0.000620233	0.00232063
HDAC11	233.83	0.835527	0.244129	3.42247	0.000620542	0.00232119
HIST1H3E	8.01484	6.46107	1.88856	3.42116	0.000623556	0.00233125
LYSMD1	271.658	0.774255	0.227998	3.39589	0.000684061	0.00253898
NT5M	165.98	0.978436	0.288322	3.39355	0.000689925	0.00255877
FGG	9.14044	6.64941	1.96249	3.38825	0.000703403	0.00260272
LINC00885	70.9412	1.50807	0.445301	3.38663	0.000707561	0.00261608
C19orf68	99.6301	1.27425	0.376957	3.38035	0.000723927	0.00267247
PLEKHA4	436.567	0.612574	0.181414	3.37667	0.000733703	0.00270302
MYO6	150.892	0.984837	0.292174	3.37072	0.000749712	0.00275705
ZXDB	282.728	0.742295	0.220541	3.3658	0.000763229	0.00280318
FN1	302.857	0.783285	0.232762	3.36517	0.000764955	0.00280881
LRP1	88.6306	1.40418	0.417324	3.36472	0.000766226	0.00281264
UBA6-AS1	426.982	0.609382	0.181421	3.35894	0.00078243	0.00286931
ZNF738	238.799	0.810784	0.241489	3.35744	0.000786682	0.00288417
GRASP	43.45	1.92102	0.572534	3.35529	0.000792815	0.00290222
GPR85	424.889	0.619761	0.185055	3.34907	0.000810835	0.0029629
ARHGAP25	133.086	1.04704	0.313014	3.34502	0.000822753	0.00300188
ZNF229	57.6085	1.60002	0.478773	3.34192	0.000832007	0.0030341
ZDHHC24	218.291	0.875551	0.262386	3.33688	0.000847238	0.00308496
CCDC191	13.0574	4.68498	1.40476	3.33508	0.000852749	0.00310267
SVEP1	165.576	0.981827	0.295379	3.32395	0.000887515	0.00321858
PAIP2B	42.1244	1.9369	0.583041	3.32206	0.000893539	0.00323961
RASGRP1	307.351	0.696087	0.20963	3.32055	0.00089839	0.00325556
C8orf37	217.528	0.823336	0.248352	3.3152	0.00091578	0.00331274
SDHAF4	108.626	1.17504	0.35462	3.31352	0.000921308	0.00333023
THBS2	12.95	4.67391	1.4122	3.30966	0.000934078	0.003373
CD69	205.783	1.09533	0.332078	3.2984	0.000972365	0.00349808
SUN3	7.56715	6.37733	1.93393	3.2976	0.000975139	0.00350543
TRIM16L	47.2042	1.74561	0.530344	3.29147	0.000996668	0.00357746
OSBPL5	215.299	0.820709	0.249388	3.29089	0.000998697	0.00358385
GGACT	129.724	1.15665	0.352006	3.28588	0.00101664	0.00363645
PRDM9	52.6158	1.8448	0.561565	3.28511	0.00101943	0.00364449
SERAC1	261.172	0.774886	0.236176	3.28096	0.00103453	0.00369492
OTUD1	68.0626	1.44587	0.441765	3.27293	0.00106438	0.0037916
TMEM260	242.357	0.770519	0.235816	3.26745	0.00108519	0.00386151
F8	96.4943	1.35101	0.413827	3.26468	0.00109588	0.00389568
CLTCL1	339.303	0.693785	0.212724	3.26143	0.00110852	0.0039377
SPAG6	192.98	0.943064	0.289389	3.25881	0.00111882	0.00397036
MAN1B1-AS1	91.2656	1.28759	0.39718	3.24184	0.00118761	0.00419791
PUS10	349.431	0.650598	0.201035	3.23625	0.00121113	0.0042716
GTF2IP20	228.518	0.778453	0.240859	3.23198	0.00122935	0.00433161
LOXL4	12.7592	4.02583	1.24679	3.22895	0.00124246	0.00437674
ZFHX3	188.41	0.92369	0.28624	3.22697	0.00125107	0.0044006
SH2D3C	21.0872	2.75792	0.854925	3.22593	0.00125566	0.00441528
ZFP14	205.556	0.814493	0.252961	3.21984	0.00128263	0.00449841
SRGAP2B	433.902	0.72113	0.224848	3.2072	0.00134036	0.00468036
EMBP1	7.05807	6.27692	1.95912	3.20394	0.00135559	0.00472833
DNASE1L1	282.319	0.729903	0.228171	3.19894	0.00137936	0.00480371
ETS1	23.3019	2.74887	0.860128	3.19588	0.00139406	0.00485022
TTC25	25.9102	2.61347	0.817969	3.19507	0.00139798	0.00486268
BTN2A2	223.131	0.786045	0.24698	3.18262	0.00145948	0.0050534
PWARSN	7.07342	6.27983	1.97547	3.1789	0.00147833	0.00511375
HEY1	55.5766	1.56176	0.491432	3.17797	0.00148309	0.00512898
LOC100287896	103.624	1.14086	0.359178	3.17632	0.00149156	0.00515455
FOXD3	25.5535	2.43148	0.76568	3.17558	0.00149536	0.00516644
LTK	181.197	0.87985	0.278163	3.16308	0.0015611	0.00538195
LYST	94.4585	1.17424	0.371739	3.15879	0.00158428	0.00545401
TTLL11	103.9	1.10864	0.352328	3.14662	0.00165167	0.00566568
ZNF248	356.501	0.618757	0.196733	3.14515	0.00166	0.00569219
C7orf25	402.312	0.591214	0.188227	3.14096	0.00168395	0.00576543
FBXL16	109.663	1.08562	0.345702	3.14035	0.00168748	0.00577337
ZNF319	308.162	0.654671	0.208485	3.14013	0.00168872	0.00577625
FAM83A-AS1	227.043	0.754664	0.240349	3.13986	0.00169027	0.00577766
NCOA2	241.726	0.731558	0.233186	3.13723	0.00170555	0.00582549
PIK3C2B	46.3678	1.73354	0.552729	3.13633	0.00171078	0.00583784
PPP2R5B	400.108	0.605808	0.193205	3.13556	0.00171524	0.00585026
LINC01124	60.2545	1.4584	0.46608	3.12908	0.00175357	0.00596686
PIP5KL1	21.1313	2.90809	0.929865	3.12743	0.00176342	0.00599896
PEX10	397.315	0.595362	0.190378	3.12726	0.00176445	0.00599963
SDR42E1	22.4349	2.57676	0.825049	3.12316	0.00178921	0.00607378
IQUB	99.018	1.22847	0.393485	3.12203	0.00179611	0.00609575
FBXO48	36.491	2.05357	0.659072	3.11586	0.00183412	0.00621011
RAG1	244.633	0.844107	0.271131	3.11328	0.00185022	0.00626167
RTKN	123.894	1.01079	0.324804	3.11198	0.00185834	0.00628769
C17orf51	393.186	0.599881	0.192841	3.11076	0.00186608	0.00631089
EMILIN1	57.8774	1.48104	0.476433	3.1086	0.00187973	0.00635408
TAPT1-AS1	41.756	2.11616	0.680778	3.10845	0.00188073	0.00635596
ZNF264	232.954	0.800628	0.257607	3.10794	0.00188394	0.00636383
SH3KBP1	50.0189	1.60991	0.518138	3.10711	0.00188924	0.00638024
OTX1	273.891	0.724964	0.233539	3.10426	0.00190759	0.00643766
DNAJB2	288.84	0.688514	0.22209	3.10016	0.00193416	0.00651817
ZNF554	101.172	1.11985	0.361616	3.09678	0.00195635	0.0065837
DGKA	68.7968	1.48235	0.479047	3.09438	0.00197227	0.0066357
TESK1	185.018	0.823971	0.266423	3.09272	0.00198332	0.00666978
TPCN2	209.488	0.800089	0.259213	3.08661	0.0020245	0.00679715
STPG1	234.268	0.72837	0.236378	3.08138	0.00206042	0.00690645
IFT140	181.578	0.843078	0.27419	3.0748	0.00210645	0.00704107
PIK3IP1	23.3765	2.50454	0.814723	3.0741	0.00211142	0.00705605
RFFL	231.804	0.754169	0.245484	3.07217	0.00212506	0.00709504
TP53INP2	246.824	0.73822	0.240317	3.07185	0.00212733	0.00710098
DNAJC28	50.1907	1.60574	0.52304	3.07002	0.00214045	0.00713979
MERTK	127.83	0.975924	0.318021	3.06874	0.00214963	0.00716874
TJP3	23.3441	2.533	0.82588	3.06703	0.00216197	0.00720658
NGFR	12.5549	4.01836	1.31032	3.0667	0.00216433	0.00721277
LOC101927657	19.8757	2.83952	0.926118	3.06605	0.00216911	0.007227
PEX11G	40.9088	1.81354	0.59157	3.06564	0.00217204	0.00723509
ZNF844	275.046	0.709099	0.231583	3.06197	0.00219889	0.00731777
FRG1HP	83.516	1.21026	0.395847	3.05739	0.00223273	0.00741025
ZNF300	354.619	0.605689	0.198163	3.05652	0.00223926	0.00742977
ITGA2B	171.879	0.902019	0.295725	3.0502	0.0022869	0.00757737
CBX3P2	31.5173	2.09092	0.68566	3.0495	0.0022922	0.0075897
ASAH2	32.3438	2.08988	0.68545	3.04892	0.00229668	0.00760278
LRP2	17.361	2.9578	0.970755	3.04691	0.00231209	0.00764674
ZNF699	111.895	1.03674	0.340472	3.04502	0.00232664	0.00768778
KDF1	92.467	1.14335	0.375908	3.04157	0.0023535	0.00776548
ARMC12	10.4978	5.37996	1.76885	3.04151	0.00235393	0.00776548
ZNF486	315.366	0.670181	0.220678	3.03691	0.00239014	0.0078705
EXT1	114.63	1.08509	0.358117	3.02998	0.0024457	0.00803691
LINC01300	21.4372	2.51922	0.831622	3.02928	0.00245134	0.0080536
TOB1-AS1	32.5211	1.94625	0.643395	3.02497	0.00248655	0.0081581
NPAS1	81.5045	1.37475	0.454836	3.02251	0.00250685	0.00821533
RPS6KA5	151.34	0.892974	0.29555	3.02139	0.00251614	0.00824202
SWT1	289.889	0.67676	0.22413	3.0195	0.00253196	0.00828926
FRAT1	163.212	0.868688	0.287697	3.01946	0.00253229	0.00828926
MRPL23-AS1	16.1157	3.31434	1.09778	3.01913	0.00253499	0.00829624
ZNF624	165.74	0.843968	0.280388	3.01	0.0026125	0.00851695
SLC25A21-AS1	130.924	0.944968	0.314027	3.00919	0.00261942	0.00853564
TCTN1	72.3179	1.26968	0.422142	3.00771	0.00263227	0.00856782
LINC01144	44.1874	1.73402	0.577163	3.00438	0.00266122	0.00865228
CEP19	199.488	0.842595	0.280736	3.00138	0.00268756	0.00873198
ANPEP	44.818	1.68839	0.562667	3.00069	0.00269366	0.00874785
PHF11	119.607	1.00428	0.334922	2.99855	0.00271267	0.00879985
MEF2B	6.00921	6.0456	2.01761	2.99643	0.00273165	0.00885325
CGRRF1	183.184	0.889099	0.297418	2.98939	0.00279532	0.00903722
FIG4	145.55	0.92438	0.309351	2.98813	0.00280689	0.00907258
DYNC2H1	76.5489	1.32738	0.444522	2.98609	0.00282568	0.00912307
SYT5	241.261	0.739009	0.247563	2.98514	0.00283451	0.00914544
CCDC7	105.71	1.08027	0.362902	2.97676	0.00291316	0.00936558
CCDC121	230.925	0.720529	0.24209	2.97628	0.00291767	0.009378
TBCEL	61.5583	1.38484	0.465948	2.97209	0.0029578	0.00949849
AMACR	35.5091	2.00957	0.676287	2.97147	0.00296376	0.00950916
MAGEA8	133.949	0.941194	0.317175	2.96743	0.00300304	0.00962875
GRIK5	11.2814	3.81995	1.28785	2.96614	0.00301564	0.00966696
RIBC1	20.9582	2.5859	0.871943	2.96567	0.0030202	0.00967729
LBX2-AS1	175.099	0.918543	0.309985	2.96319	0.00304473	0.0097472
APLNR	66.3844	1.35225	0.457007	2.95892	0.00308717	0.00987209
RAPGEF3	19.6796	2.78895	0.943239	2.95678	0.00310868	0.00992543
TIGD6	217.256	0.756372	0.255817	2.95669	0.00310962	0.00992623
ADPRHL1	19.359	2.79671	0.945933	2.95656	0.00311091	0.00992772
BIRC3	85.5109	1.17741	0.398386	2.95546	0.00312205	0.00995705
DNLZ	280.311	-0.659322	0.222355	-2.96517	0.00302514	0.00969094
RMRP	372.222	-0.666504	0.224287	-2.97166	0.00296198	0.00950707
SELPLG	78.1744	-1.21517	0.406998	-2.98568	0.00282948	0.00913329
PRR29	87.5804	-1.15835	0.385105	-3.00788	0.00263077	0.00856488
LOC100506100	130.208	-0.954848	0.317122	-3.01098	0.00260403	0.00849129
GOLM1	154.623	-0.871725	0.288683	-3.01966	0.00253054	0.00828733
LOC389906	213.462	-0.756394	0.250177	-3.02343	0.00249923	0.00819631
VAV2	74.8012	-1.27865	0.421855	-3.03102	0.00243732	0.00801303
SLC35G1	212.337	-0.789845	0.260552	-3.03143	0.00243395	0.00800377
CFL2	614.138	-0.592707	0.195061	-3.03858	0.00237699	0.00783258
KISS1R	184.731	-0.807534	0.264617	-3.0517	0.00227547	0.00754124
SNAI1	284.093	-0.675281	0.220479	-3.06279	0.00219282	0.00730093
EGLN3	242.273	-0.728646	0.237155	-3.07244	0.00212315	0.00709031
FAM69B	385.948	-0.614891	0.199422	-3.08337	0.00204669	0.00686363
CSNK1G2-AS1	6.4908	-6.13599	1.98815	-3.08628	0.00202675	0.00680312
CLCN2	355.205	-0.688698	0.221739	-3.1059	0.00189701	0.00640348
LINC00977	97.7081	-1.31809	0.423015	-3.11593	0.00183366	0.00621002
EMC6	182.409	-0.844704	0.270351	-3.12447	0.00178125	0.0060496
HYAL2	359.819	-0.640136	0.204729	-3.12675	0.00176753	0.00600868
SOHLH2	99.8055	-1.20204	0.382975	-3.13869	0.00169707	0.00579929
CBWD5	299.018	-0.717269	0.228427	-3.14003	0.0016893	0.00577686
ANKRD55	26.2085	-2.4583	0.782761	-3.14055	0.00168632	0.00577077
EFNA3	190.739	-0.854006	0.27129	-3.14795	0.00164421	0.00564143
CPLX1	32.5321	-2.07216	0.657895	-3.14968	0.0016345	0.00561081
DUSP23	191.948	-0.907195	0.285203	-3.18087	0.00146834	0.00508285
B9D2	92.9807	-1.18937	0.373364	-3.18556	0.00144476	0.00500724
CD22	45.0454	-1.85087	0.580489	-3.18846	0.00143031	0.00496195
AOC2	39.5138	-1.86059	0.582132	-3.19616	0.00139267	0.00484658
NLRP14	18.8884	-2.87978	0.898724	-3.2043	0.00135393	0.00472432
MTMR7	102.99	-1.14701	0.357679	-3.20682	0.00134213	0.00468541
DEPDC7	307.125	-0.689974	0.214875	-3.21105	0.00132251	0.00462273
ZNF649	300.915	-0.750712	0.233029	-3.22154	0.00127505	0.00447512
PRR19	49.8007	-1.81581	0.563095	-3.22469	0.0012611	0.00443156
SOX18	408.047	-0.677881	0.20961	-3.23401	0.00122063	0.00430301
SCRT2	52.055	-1.65954	0.512776	-3.23638	0.00121058	0.00427072
PRKXP1	258.08	-0.752617	0.23236	-3.23901	0.00119945	0.00423665
AFG3L1P	363.492	-0.635394	0.196091	-3.2403	0.00119406	0.00421966
SNRNP35	383.448	-0.624282	0.192251	-3.24723	0.00116535	0.00412327
FBN1	23.8596	-2.53503	0.777583	-3.26014	0.00111357	0.00395465
SNHG10	190.9	-0.866472	0.265636	-3.26188	0.00110675	0.00393238
FAM84A	29.5973	-2.48757	0.761926	-3.26484	0.00109524	0.00389438
LOC101927151	346.133	-0.718393	0.21899	-3.28049	0.00103628	0.00369935
RPL34	31008.7	-0.624526	0.188776	-3.3083	0.000938651	0.00338696
METTL1	451.923	-0.618478	0.186895	-3.30922	0.000935551	0.00337747
KCNJ14	65.5401	-1.48187	0.447298	-3.31293	0.000923234	0.00333635
NDUFB7	3428.77	-0.798604	0.239627	-3.3327	0.000860076	0.00312618
STEAP1B	358.476	-0.65897	0.196879	-3.34708	0.000816664	0.00298193
NAA38	861.177	-0.60363	0.180336	-3.34726	0.000816154	0.00298083
NR2C2AP	525.227	-0.603874	0.179405	-3.36598	0.000762736	0.00280209
TMEM158	179.401	-1.03484	0.306085	-3.38089	0.000722515	0.00266795
LOC105370333	153.946	-1.0218	0.301361	-3.3906	0.000697387	0.00258245
SCARNA12	27.4916	-2.44552	0.7181	-3.40554	0.000660343	0.00245665
APOL4	493.001	-0.591919	0.173665	-3.40839	0.000653483	0.00243471
CBR1	360.118	-0.687876	0.201208	-3.41872	0.000629153	0.00234973
C4orf48	534.08	-0.679296	0.197802	-3.43422	0.000594259	0.00223216
ZNF749	363.538	-0.701883	0.204364	-3.43447	0.000593719	0.00223071
RARG	371.769	-0.655461	0.190847	-3.43449	0.000593673	0.00223071
C12orf73	506.953	-0.648207	0.188327	-3.44192	0.000577604	0.00217528
ACADSB	453.222	-0.608652	0.1764	-3.45041	0.000559736	0.00211296
LINC00116	293.452	-0.755826	0.21889	-3.45299	0.000554402	0.00209668
ZNF600	452.842	-0.607583	0.174895	-3.47398	0.000512797	0.00194855
OR51I2	119.117	-1.20046	0.342234	-3.50773	0.00045195	0.00174078
MANBAL	297.808	-0.762245	0.21649	-3.52092	0.000430055	0.00166581
UCKL1-AS1	32.7496	-2.30531	0.653601	-3.5271	0.000420145	0.00163396
HIST1H1B	63.0082	-1.6421	0.463095	-3.54593	0.000391237	0.00153278
ZNF587B	626.178	-0.589066	0.165814	-3.55257	0.00038148	0.00150192
ATXN7L2	336.938	-0.740769	0.208442	-3.55383	0.000379665	0.00149559
DLL3	122.896	-1.19886	0.336247	-3.56541	0.000363291	0.00143758
FBXW7	593.41	-0.590997	0.165426	-3.57257	0.000353488	0.00140207
SNHG15	474.326	-0.62147	0.173508	-3.5818	0.000341238	0.00135872
SFN	32.5446	-2.55058	0.71046	-3.59003	0.000330636	0.00132052
CDC26	360.287	-0.717321	0.199614	-3.59354	0.00032622	0.00130397
FOXO3B	493.756	-0.676682	0.187917	-3.60095	0.000317051	0.00126873
LOC100133091	294.599	-0.77182	0.213418	-3.61646	0.000298659	0.00120014
SLC25A25-AS1	109.739	-1.24272	0.343419	-3.61867	0.000296119	0.00119093
C1orf159	446.656	-0.691033	0.190933	-3.61924	0.000295467	0.00118897
CTRL	45.1424	-2.05726	0.565544	-3.63767	0.000275112	0.00111548
TTC4	203.892	-0.973893	0.267546	-3.64009	0.000272538	0.00110536
ZNF574	628.974	-0.587162	0.160736	-3.65297	0.000259229	0.00105435
LRFN1	421.821	-0.672309	0.183961	-3.65462	0.000257567	0.00104848
ACYP1	352.226	-0.752101	0.204066	-3.68558	0.00022818	0.000940297
PTPN7	672.015	-0.58626	0.159011	-3.68692	0.000226985	0.000935907
SPATA33	229.368	-0.940729	0.254959	-3.68972	0.000224499	0.000926717
GTF2E1	661.893	-0.617338	0.166204	-3.71433	0.000203742	0.000849319
DOLK	430.777	-0.69753	0.184384	-3.78303	0.000154931	0.000660972
TMEM81	69.8747	-1.65906	0.437938	-3.78835	0.000151652	0.000648523
CYB5D1	324.91	-0.832941	0.218944	-3.80436	0.000142173	0.000611803
PIGF	516.284	-0.667137	0.174801	-3.81655	0.000135333	0.000584994
MTHFD2L	172.255	-1.08726	0.28454	-3.8211	0.000132859	0.00057551
INO80C	662.914	-0.622797	0.162848	-3.82441	0.000131085	0.000568246
SOCS3	281.251	-0.836779	0.218795	-3.82448	0.00013105	0.000568246
ZNF778	299.339	-0.833037	0.214453	-3.88447	0.000102554	0.000453101
CAMKK1	292.492	-0.839948	0.21616	-3.88577	0.000102005	0.000450955
LOC100288637	533.123	-0.678572	0.174332	-3.89242	9.92508e-05	0.000439587
MED6	732.263	-0.598502	0.15344	-3.90055	9.59754e-05	0.000425877
DPH1	441.981	-0.733788	0.187837	-3.90653	9.36326e-05	0.000416628
IL18BP	142.015	-1.21869	0.310993	-3.91871	8.90227e-05	0.000398333
LRG1	584.353	-0.659629	0.168222	-3.92119	8.81123e-05	0.000395216
ITGAE	306.716	-0.863412	0.219602	-3.93171	8.43424e-05	0.00037999
CYB561	694.736	-0.587216	0.149271	-3.93389	8.35828e-05	0.000377125
SPATA9	153.152	-1.17261	0.296999	-3.94821	7.87389e-05	0.000356642
SENP3	420.556	-0.742262	0.187972	-3.94879	7.85472e-05	0.000355886
COMMD5	620.496	-0.62418	0.157833	-3.9547	7.66319e-05	0.000348305
IMMP1L	301.136	-0.866544	0.218121	-3.97277	7.10424e-05	0.000324643
NEIL2	533.13	-0.683819	0.171832	-3.97957	6.90393e-05	0.000316696
COMTD1	554.704	-0.658875	0.164909	-3.99537	6.45926e-05	0.000297626
LINC01311	233.799	-0.951981	0.238065	-3.99883	6.36558e-05	0.000293498
ZSCAN5A	102.313	-1.43943	0.358782	-4.012	6.02065e-05	0.000279384
GAS2L1	520.916	-0.665048	0.165169	-4.02648	5.66186e-05	0.000264355
MTERF4	477.038	-0.699791	0.173026	-4.04443	5.24511e-05	0.000246657
NDUFAF2	1750.96	-0.587108	0.144766	-4.05557	5.00113e-05	0.000236265
ZNF239	634.565	-0.6247	0.153857	-4.06027	4.90152e-05	0.00023194
HILPDA	399.524	-0.772474	0.188452	-4.09904	4.14863e-05	0.000199195
DLEU2	267.506	-0.967082	0.235789	-4.10147	4.10527e-05	0.000197377
GPRIN1	612.906	-0.668157	0.162849	-4.10293	4.07957e-05	0.000196206
CALHM2	42.8688	-2.35377	0.573455	-4.10454	4.05127e-05	0.000195237
C11orf95	426.461	-0.74352	0.180881	-4.11055	3.94723e-05	0.000190606
WRB	1037.78	-0.593822	0.143934	-4.12567	3.69664e-05	0.00017959
C2orf47	692.547	-0.656852	0.158758	-4.13743	3.51212e-05	0.00017132
IDI2	148.841	-1.24689	0.301307	-4.13825	3.4996e-05	0.000170825
KLF11	621.703	-0.707591	0.170844	-4.14173	3.44699e-05	0.000168371
PBDC1	687.791	-0.614702	0.148294	-4.14516	3.39575e-05	0.000166094
APOL2	342.298	-0.857704	0.20663	-4.15091	3.31155e-05	0.000162307
SMCR8	842.655	-0.647984	0.156032	-4.1529	3.28283e-05	0.000160954
PHACTR1	226.932	-1.04061	0.250521	-4.15377	3.27048e-05	0.000160512
ANKRD10	826.522	-0.597626	0.143482	-4.16518	3.11109e-05	0.000153107
ATP5J2	7619.86	-0.937696	0.224706	-4.17298	3.00641e-05	0.000148514
SEPT5-GP1BB	390.556	-0.813054	0.1948	-4.17379	2.99577e-05	0.000148189
CDH24	640.758	-0.692062	0.165556	-4.18022	2.91224e-05	0.000144259
ELMO3	64.399	-2.0425	0.488515	-4.18105	2.90171e-05	0.000143885
ASIC4	323.894	-0.901256	0.215349	-4.18509	2.85058e-05	0.000141545
GFOD2	680.217	-0.621264	0.148332	-4.18832	2.81025e-05	0.000139684
SLC30A1	817.096	-0.596144	0.1423	-4.18934	2.79769e-05	0.000139111
GEMIN7	779.061	-0.669267	0.159182	-4.2044	2.61772e-05	0.000130886
GPR63	471.274	-0.728264	0.17265	-4.21815	2.46311e-05	0.00012393
C14orf142	363.396	-0.836214	0.197874	-4.226	2.37885e-05	0.000120069
ZC3H12B	76.0146	-1.84084	0.435428	-4.22765	2.36143e-05	0.000119273
NUDT1	834.31	-0.595104	0.140624	-4.23188	2.31742e-05	0.000117215
NANP	765.379	-0.591826	0.139733	-4.23539	2.28154e-05	0.000115481
SDF2	820.337	-0.598187	0.141212	-4.23608	2.2746e-05	0.000115171
NRROS	146.555	-1.28925	0.303783	-4.24398	2.19589e-05	0.00011142
PIN4	760.966	-0.672096	0.157507	-4.2671	1.98032e-05	0.000101268
ZMAT3	700.591	-0.657017	0.153543	-4.27905	1.87695e-05	9.64272e-05
ITPRIPL1	197.089	-1.14979	0.26668	-4.3115	1.62149e-05	8.42051e-05
ANKLE1	342.373	-0.999931	0.231397	-4.32127	1.55131e-05	8.08233e-05
UXS1	658.968	-0.649038	0.149249	-4.34868	1.36956e-05	7.20849e-05
CARS2	667.369	-0.666724	0.153267	-4.35009	1.36083e-05	7.16514e-05
BTG3	719.411	-0.657203	0.151018	-4.35183	1.35006e-05	7.12406e-05
CCND1	65.1292	-2.00105	0.459071	-4.35891	1.30714e-05	6.91457e-05
ABHD11	381.375	-0.85924	0.197118	-4.35901	1.30653e-05	6.91457e-05
DNAAF2	953.016	-0.61498	0.140755	-4.36914	1.24737e-05	6.61615e-05
NANOS1	39.1195	-2.858	0.652229	-4.3819	1.17648e-05	6.25401e-05
CDCA3	733.302	-0.629395	0.143433	-4.38809	1.14351e-05	6.0855e-05
NSUN5P1	489.337	-0.847077	0.192689	-4.39608	1.10225e-05	5.88768e-05
NAB2	659.826	-0.727432	0.165095	-4.40616	1.05221e-05	5.64239e-05
TTF1	774.108	-0.63258	0.143498	-4.40829	1.04188e-05	5.59634e-05
CIPC	625.435	-0.731723	0.165686	-4.41632	1.00397e-05	5.40646e-05
PON2	551.381	-0.794604	0.179647	-4.42314	9.7278e-06	5.25068e-05
DUSP14	825.878	-0.633305	0.14315	-4.42405	9.6866e-06	5.2363e-05
FAM118B	945.49	-0.621583	0.1404	-4.42724	9.54475e-06	5.16502e-05
GLIS2	409.764	-0.815906	0.184	-4.43427	9.23855e-06	5.01671e-05
KREMEN2	201.609	-1.15537	0.259546	-4.45148	8.52805e-06	4.65902e-05
RPP38	904.625	-0.649827	0.14595	-4.45239	8.4918e-06	4.64274e-05
RASSF7	747.431	-0.648296	0.145418	-4.45816	8.26668e-06	4.52826e-05
ADCY3	974.868	-0.616917	0.138059	-4.46849	7.87736e-06	4.32819e-05
ZNF142	793.329	-0.673509	0.150666	-4.47021	7.8143e-06	4.29682e-05
LOC441601	208.2	-1.13468	0.253647	-4.47346	7.69633e-06	4.23681e-05
EHD4	883.177	-0.596317	0.133258	-4.4749	7.64454e-06	4.20991e-05
RAB29	587.4	-0.716705	0.159835	-4.48403	7.32458e-06	4.0492e-05
C1orf216	894.909	-0.597975	0.133235	-4.48812	7.18547e-06	3.97688e-05
POLR2J	1863.23	-0.588288	0.131009	-4.49042	7.10816e-06	3.93864e-05
LSM6	846.202	-0.701452	0.155388	-4.51418	6.35608e-06	3.54649e-05
C19orf70	1877.44	-0.613816	0.13595	-4.51503	6.33086e-06	3.53653e-05
TMEM9B	545.001	-0.761818	0.16845	-4.52251	6.11093e-06	3.42031e-05
CCNL1	939.861	-0.586377	0.129447	-4.52986	5.90238e-06	3.3139e-05
OPN3	543.141	-0.784994	0.173063	-4.53589	5.73615e-06	3.22812e-05
ACHE	230.566	-1.18784	0.260339	-4.56266	5.05094e-06	2.8774e-05
MED31	178.991	-1.37835	0.302017	-4.56381	5.02333e-06	2.8628e-05
ATG16L1	613.248	-0.740783	0.161915	-4.57512	4.7595e-06	2.72106e-05
COX10	876.329	-0.668228	0.145694	-4.58651	4.50712e-06	2.5819e-05
BCL2L11	943.16	-0.612373	0.133307	-4.59371	4.35444e-06	2.49942e-05
CTU1	586.602	-0.768944	0.167318	-4.59571	4.3127e-06	2.47645e-05
TNFRSF12A	289.269	-1.03286	0.223401	-4.62335	3.77596e-06	2.18129e-05
MAP2K3	465.819	-0.807032	0.174512	-4.62451	3.75481e-06	2.17082e-05
DNAJC25	461.601	-0.846425	0.181655	-4.6595	3.16971e-06	1.85869e-05
ZC3H12A	286.168	-1.02448	0.219839	-4.66015	3.15983e-06	1.85446e-05
USF1	854.551	-0.696377	0.149407	-4.66093	3.14777e-06	1.85034e-05
ANKRD13C	1118.75	-0.589496	0.125673	-4.69073	2.72235e-06	1.61678e-05
RASGEF1A	395.162	-0.888093	0.189298	-4.69152	2.71184e-06	1.6112e-05
ZNRF3	458.664	-0.86066	0.18343	-4.69203	2.70501e-06	1.60781e-05
ISCA1	1015.35	-0.62684	0.133321	-4.70172	2.57984e-06	1.53786e-05
MYEOV2	680.371	-0.829031	0.175925	-4.7124	2.44816e-06	1.46239e-05
ZYG11A	1046.19	-0.682298	0.144777	-4.71276	2.4438e-06	1.46039e-05
DHODH	607.876	-0.797886	0.16916	-4.71675	2.39643e-06	1.43328e-05
SLC39A4	783.576	-0.756347	0.160301	-4.71828	2.37842e-06	1.42606e-05
CTXN1	386.974	-0.890879	0.18861	-4.72339	2.31949e-06	1.39363e-05
SCFD2	1018.25	-0.600601	0.127096	-4.72555	2.29491e-06	1.38059e-05
MED17	1177.69	-0.606281	0.128117	-4.73224	2.22061e-06	1.33986e-05
NR1D1	249.245	-1.12494	0.236793	-4.75074	2.02676e-06	1.23529e-05
SIGIRR	618.048	-0.744526	0.156415	-4.75994	1.93647e-06	1.18268e-05
DBR1	752.639	-0.689755	0.144171	-4.78427	1.71607e-06	1.05893e-05
SKA3	1128.43	-0.608067	0.126997	-4.78805	1.6841e-06	1.04188e-05
CERK	434.09	-0.857535	0.178769	-4.7969	1.61143e-06	9.99072e-06
PTRHD1	1500.22	-0.596523	0.124283	-4.79972	1.58889e-06	9.86797e-06
SLC10A4	451.154	-0.883454	0.183943	-4.80287	1.56406e-06	9.71794e-06
DBI	717.489	-0.74787	0.155587	-4.80676	1.53397e-06	9.55579e-06
TMEM147	1792.9	-0.589981	0.122436	-4.8187	1.44494e-06	9.02853e-06
BRMS1L	316.267	-1.05288	0.218191	-4.82551	1.39645e-06	8.74455e-06
ZNF124	626.889	-0.750118	0.155347	-4.82866	1.37454e-06	8.61858e-06
SEPW1	567.769	-0.794467	0.164262	-4.8366	1.32081e-06	8.30339e-06
RRP7BP	498.321	-0.844058	0.174392	-4.84002	1.29829e-06	8.16894e-06
ADAMTS14	858.782	-0.686196	0.141594	-4.84623	1.25828e-06	7.9311e-06
ADM5	76.752	-2.06657	0.425701	-4.85451	1.20683e-06	7.61682e-06
CENPV	980.37	-0.623869	0.128175	-4.86731	1.1313e-06	7.15576e-06
CALML4	673.911	-0.767023	0.157532	-4.86901	1.12159e-06	7.10063e-06
PXMP2	813.698	-0.815766	0.167269	-4.87696	1.07732e-06	6.82933e-06
CD53	1042.83	-0.613239	0.125559	-4.88407	1.03918e-06	6.61672e-06
TMEM11	924.576	-0.716801	0.146711	-4.88582	1.03e-06	6.56119e-06
MATK	1174.36	-0.722446	0.147806	-4.8878	1.0197e-06	6.49846e-06
COX16	249.761	-1.14172	0.233322	-4.89333	9.91453e-07	6.34089e-06
MPC1	2054.22	-0.619323	0.126285	-4.90418	9.38188e-07	6.02164e-06
MGST2	569.576	-0.813329	0.165155	-4.92464	8.45138e-07	5.46095e-06
C1GALT1C1	553.098	-0.850878	0.172425	-4.93478	8.02406e-07	5.21057e-06
THRIL	1089.05	-0.631512	0.127923	-4.93667	7.94698e-07	5.16517e-06
SIRT7	712.114	-0.7323	0.148257	-4.93939	7.83675e-07	5.10044e-06
MED4	1099.49	-0.60106	0.121685	-4.9395	7.83248e-07	5.09997e-06
GPATCH3	840.318	-0.684934	0.138616	-4.94124	7.76258e-07	5.05674e-06
TM2D3	561.972	-0.809205	0.163512	-4.94889	7.46367e-07	4.87306e-06
ALG14	299.118	-1.07229	0.21631	-4.9572	7.1517e-07	4.68212e-06
DNAAF3	514.75	-0.854505	0.172299	-4.95944	7.06971e-07	4.63477e-06
TPRKB	1920.03	-0.601582	0.121221	-4.96269	6.95244e-07	4.56621e-06
MUL1	1104.54	-0.601022	0.121026	-4.96607	6.83236e-07	4.49349e-06
PPARGC1B	1589.85	-0.683333	0.137427	-4.97235	6.61462e-07	4.36826e-06
OXTR	34.2467	-3.83132	0.765951	-5.00204	5.67258e-07	3.79138e-06
NOL12	445.283	-0.896997	0.179156	-5.0068	5.53422e-07	3.70579e-06
STEAP1	215.092	-1.32706	0.264959	-5.00857	5.4835e-07	3.67353e-06
FRAT2	984.741	-0.642158	0.128183	-5.0097	5.45155e-07	3.65553e-06
FAM173A	1197.62	-0.707154	0.140631	-5.02845	4.94455e-07	3.34991e-06
SCO1	1013.67	-0.666159	0.131938	-5.04902	4.4408e-07	3.02858e-06
COX17	729.179	-0.841956	0.166749	-5.04924	4.43576e-07	3.02658e-06
FAM13B	899.713	-0.733099	0.145103	-5.05228	4.36564e-07	2.98156e-06
BRI3BP	574.068	-0.808466	0.159919	-5.05547	4.29331e-07	2.93495e-06
IGFBP4	947.808	-0.68263	0.134889	-5.06066	4.178e-07	2.85884e-06
NOCT	323.017	-1.06985	0.211292	-5.06339	4.11859e-07	2.82222e-06
CYTH1	974.876	-0.65059	0.128403	-5.0668	4.04566e-07	2.77885e-06
SLC22A4	366.651	-1.00025	0.197265	-5.07061	3.96541e-07	2.72738e-06
ZNF551	559.334	-0.85849	0.169306	-5.07065	3.96466e-07	2.72738e-06
TNFRSF10A	981.671	-0.642713	0.126733	-5.07139	3.94913e-07	2.72034e-06
HBD	322.238	-1.157	0.227712	-5.08097	3.75521e-07	2.59297e-06
ZNF576	450.22	-0.940454	0.184968	-5.0844	3.68784e-07	2.55012e-06
MLLT11	744.112	-0.781173	0.15328	-5.09639	3.46188e-07	2.39964e-06
PNKD	958.056	-0.733081	0.143689	-5.10185	3.36351e-07	2.33595e-06
EGFL7	1345.49	-0.65158	0.12771	-5.10203	3.36023e-07	2.3348e-06
LHX6	444.017	-0.904278	0.177177	-5.10382	3.3287e-07	2.31513e-06
PRSS21	1006.15	-0.712871	0.139632	-5.10537	3.30151e-07	2.29733e-06
ZNF468	1158.51	-0.619348	0.121031	-5.11726	3.10011e-07	2.16662e-06
SNHG12	425.603	-0.934951	0.182516	-5.12257	3.01403e-07	2.11261e-06
NUFIP1	570.817	-0.846935	0.164951	-5.13445	2.82968e-07	1.98826e-06
ICAM3	699.874	-0.767739	0.149386	-5.13928	2.75788e-07	1.94158e-06
CDK5R1	260.052	-1.19345	0.232053	-5.14299	2.70394e-07	1.90547e-06
NDUFC2	1605.94	-0.622011	0.120895	-5.14504	2.67466e-07	1.88761e-06
TMEM5	777.201	-0.748764	0.145324	-5.15238	2.57202e-07	1.81874e-06
CISH	1251	-0.611116	0.118457	-5.15898	2.48305e-07	1.76015e-06
C15orf39	951.058	-0.667147	0.129087	-5.16818	2.36382e-07	1.67894e-06
DTYMK	2473.09	-0.646257	0.124916	-5.17353	2.29706e-07	1.63637e-06
SURF2	740.748	-0.801466	0.154712	-5.18037	2.21448e-07	1.5846e-06
AFMID	751.146	-0.787774	0.15189	-5.18647	2.14318e-07	1.53817e-06
TEFM	734.837	-0.756141	0.145778	-5.18694	2.1378e-07	1.53508e-06
WT1	1136.37	-0.646626	0.124505	-5.19356	2.0631e-07	1.48663e-06
MIR4458HG	346.837	-1.06644	0.205263	-5.19547	2.04201e-07	1.47439e-06
LUZP1	1392.14	-0.585403	0.112587	-5.19958	1.99743e-07	1.44582e-06
ZNF584	760.603	-0.759178	0.145948	-5.2017	1.97473e-07	1.43155e-06
TRMT6	826.029	-0.723326	0.138715	-5.21449	1.84326e-07	1.33962e-06
TP53RK	1072.24	-0.661841	0.126839	-5.21798	1.80887e-07	1.31529e-06
ZBTB8OS	915.671	-0.790662	0.151331	-5.22472	1.74422e-07	1.2715e-06
ELP5	1170.69	-0.657059	0.12565	-5.22927	1.70185e-07	1.24376e-06
AHDC1	932.739	-0.82293	0.157221	-5.23423	1.65674e-07	1.21264e-06
POLE2	977.475	-0.672896	0.128408	-5.2403	1.60318e-07	1.17643e-06
RARA	639.788	-0.822361	0.156744	-5.24653	1.54992e-07	1.13793e-06
RAB4A	1600.91	-0.586487	0.111623	-5.25418	1.48682e-07	1.09272e-06
ALG1	708.584	-0.779021	0.148222	-5.25578	1.47398e-07	1.08383e-06
MED9	396.067	-1.00266	0.189587	-5.28863	1.23238e-07	9.17429e-07
RBM4	1421.84	-0.589769	0.111513	-5.28878	1.23135e-07	9.17137e-07
MCAT	482.03	-0.959417	0.181353	-5.29034	1.2209e-07	9.09826e-07
NXT1	683.357	-0.790959	0.149487	-5.29117	1.21533e-07	9.06147e-07
KIF18B	1346.36	-0.599446	0.113276	-5.29191	1.21049e-07	9.03001e-07
TGFBRAP1	1435.19	-0.609649	0.114951	-5.30357	1.13558e-07	8.49768e-07
ATP6V1D	1086.55	-0.674927	0.127022	-5.31348	1.0755e-07	8.09016e-07
CANT1	1684.48	-0.586742	0.109993	-5.33437	9.58765e-08	7.23853e-07
ASB6	831.931	-0.735887	0.137839	-5.33873	9.35978e-08	7.07762e-07
CISD3	957.824	-0.77491	0.145012	-5.34376	9.10405e-08	6.89512e-07
KAZN	1408.24	-0.630976	0.117899	-5.35183	8.70697e-08	6.61877e-07
C19orf53	1898.58	-0.617338	0.115293	-5.35449	8.5798e-08	6.54284e-07
MED26	584.047	-0.921747	0.171651	-5.36988	7.87909e-08	6.05017e-07
SLC35B2	1756.15	-0.635107	0.118106	-5.37743	7.55547e-08	5.80786e-07
C20orf27	1422.49	-0.629768	0.116957	-5.38463	7.25937e-08	5.58622e-07
PAQR4	1134.35	-0.654156	0.121196	-5.39752	6.75692e-08	5.22412e-07
PDE12	1570.9	-0.588118	0.108783	-5.40636	6.43174e-08	4.99745e-07
KCNN4	596.511	-0.889714	0.164497	-5.40869	6.34891e-08	4.93842e-07
RPS26	6706.5	-1.17322	0.216766	-5.41239	6.21889e-08	4.84338e-07
POLR2H	2538.65	-0.600606	0.110953	-5.41315	6.19244e-08	4.82977e-07
FLAD1	1706.51	-0.601567	0.111045	-5.41731	6.05019e-08	4.72394e-07
TMEM177	572.505	-0.958208	0.176852	-5.41813	6.02259e-08	4.70495e-07
MRPS26	1128.05	-0.675743	0.124689	-5.41943	5.97905e-08	4.67347e-07
REV1	1085.26	-0.675712	0.124624	-5.422	5.89362e-08	4.6117e-07
PALM3	564.41	-0.915375	0.16861	-5.42896	5.66829e-08	4.44505e-07
GNB1L	1391.16	-0.639139	0.11762	-5.43392	5.51287e-08	4.32789e-07
FBXL19	1536.98	-0.620781	0.11405	-5.44308	5.23669e-08	4.12006e-07
PFDN4	2750.93	-0.632945	0.116122	-5.45067	5.01799e-08	3.96752e-07
CSRNP1	650.865	-0.851323	0.156161	-5.45157	4.99282e-08	3.95196e-07
SDHAF2	1002.78	-0.712884	0.130424	-5.46592	4.60519e-08	3.65923e-07
SMYD5	1721.3	-0.58989	0.107899	-5.46708	4.5752e-08	3.63942e-07
TOE1	1000.08	-0.70384	0.12866	-5.47054	4.48656e-08	3.57286e-07
ACTR5	634.82	-0.879408	0.160669	-5.47342	4.41435e-08	3.52316e-07
ZNF367	818.247	-0.747179	0.136451	-5.47579	4.35555e-08	3.48202e-07
FGFR1OP	1600.19	-0.617001	0.112442	-5.48728	4.08176e-08	3.26859e-07
BRCC3	1378.13	-0.6602	0.120122	-5.4961	3.88289e-08	3.11976e-07
PHLDA2	298.9	-1.18551	0.215496	-5.50129	3.77017e-08	3.03597e-07
ADAT2	1457.31	-0.638533	0.116036	-5.50291	3.73577e-08	3.00996e-07
SNHG4	557.83	-0.979703	0.177742	-5.51194	3.54897e-08	2.86265e-07
POP5	917.877	-0.838405	0.151939	-5.51804	3.4281e-08	2.77293e-07
TIMM22	705.302	-0.815544	0.147791	-5.51824	3.42416e-08	2.7713e-07
ZNFX1	1587.22	-0.59718	0.108159	-5.52133	3.36448e-08	2.72607e-07
HMGN3	756.036	-0.851854	0.154069	-5.52905	3.21973e-08	2.62206e-07
BGLT3	166.315	-1.67339	0.30244	-5.53297	3.14854e-08	2.56991e-07
MANEA	1732.68	-0.593578	0.10709	-5.54279	2.9769e-08	2.4395e-07
YARS2	1152.14	-0.714926	0.128905	-5.54617	2.91993e-08	2.39418e-07
POP4	1424.24	-0.630361	0.113486	-5.55451	2.78389e-08	2.29046e-07
ZNF276	1155.92	-0.773161	0.139127	-5.55724	2.74078e-08	2.25757e-07
SUV39H2	1527.1	-0.611788	0.110043	-5.55954	2.70493e-08	2.22932e-07
TAF11	1635.11	-0.616916	0.110774	-5.56915	2.5598e-08	2.11942e-07
NDUFB1	897.063	-0.972852	0.174146	-5.58641	2.31814e-08	1.92722e-07
TMEM185B	1241.81	-0.693483	0.123945	-5.59508	2.20518e-08	1.83956e-07
CHKA	1512.23	-0.662856	0.118281	-5.60408	2.09368e-08	1.75212e-07
RASSF3	1248.55	-0.654158	0.116693	-5.60578	2.07313e-08	1.73848e-07
MTFP1	855.88	-0.785373	0.139977	-5.61071	2.01498e-08	1.69268e-07
BCL6B	215.711	-1.42053	0.252938	-5.61613	1.95283e-08	1.64431e-07
GTF2H5	1258.2	-0.784882	0.139162	-5.64006	1.69995e-08	1.44491e-07
SLC17A7	211.794	-1.6211	0.287361	-5.64132	1.68755e-08	1.43606e-07
SETMAR	500.723	-0.973248	0.17233	-5.64759	1.6271e-08	1.38791e-07
ACTR3B	923.82	-0.742965	0.131485	-5.65055	1.59936e-08	1.36505e-07
LIMK1	1007.55	-0.725641	0.128395	-5.65164	1.58927e-08	1.35725e-07
COPRS	1057.36	-0.708893	0.125371	-5.65438	1.56408e-08	1.33653e-07
CD320	1920.91	-0.632743	0.11188	-5.65554	1.55356e-08	1.32833e-07
NRF1	912.65	-0.764235	0.134726	-5.67251	1.40717e-08	1.21107e-07
SLC25A44	598.782	-0.890359	0.156338	-5.69508	1.23316e-08	1.06802e-07
EED	1552.73	-0.615892	0.108083	-5.69833	1.20984e-08	1.05004e-07
ZBTB24	1195.93	-0.694811	0.121876	-5.70097	1.19127e-08	1.03579e-07
RNMTL1	703.347	-0.891782	0.15641	-5.70155	1.18724e-08	1.03291e-07
SACS	5187.77	-0.597368	0.104714	-5.70477	1.16504e-08	1.01482e-07
ZNF3	1616.13	-0.611599	0.107188	-5.70587	1.15748e-08	1.00885e-07
PDXP	1650.68	-0.62338	0.109082	-5.71476	1.0986e-08	9.61028e-08
DDX51	1066.93	-0.732358	0.127999	-5.72159	1.05534e-08	9.24303e-08
VAMP8	2120.43	-0.591504	0.10302	-5.74163	9.3771e-09	8.28848e-08
ING5	827.344	-0.79701	0.138321	-5.76204	8.31055e-09	7.4003e-08
MAPKAPK3	1943.57	-0.657161	0.113593	-5.78524	7.24068e-09	6.47566e-08
INAFM2	1539.68	-0.64677	0.1114	-5.80581	6.40551e-09	5.76816e-08
SH2B1	1059.09	-0.730271	0.125635	-5.81262	6.15011e-09	5.55208e-08
NOXO1	118.522	-2.01059	0.345736	-5.81539	6.04942e-09	5.47193e-08
MKKS	1258.72	-0.679423	0.116764	-5.81877	5.92831e-09	5.38223e-08
NAF1	1358.1	-0.725482	0.124531	-5.82572	5.68653e-09	5.17579e-08
PIK3R4	1304.42	-0.694213	0.118797	-5.84369	5.10564e-09	4.6707e-08
URM1	2116.5	-0.602377	0.10307	-5.84436	5.08531e-09	4.65507e-08
SEC61B	2651.09	-0.633876	0.108417	-5.84667	5.01524e-09	4.59677e-08
SPTSSA	2065.18	-0.616616	0.105411	-5.84962	4.92703e-09	4.52168e-08
PRADC1	699.277	-0.954141	0.163111	-5.84965	4.92613e-09	4.52168e-08
NDUFA12	2307.24	-0.641433	0.109423	-5.86196	4.57422e-09	4.21403e-08
RQCD1	1699.35	-0.613557	0.104588	-5.86641	4.45329e-09	4.10525e-08
PITPNA	1908.73	-0.596033	0.101453	-5.87497	4.22922e-09	3.91877e-08
MRPS28	970.452	-0.854974	0.145444	-5.87838	4.14304e-09	3.84139e-08
TRAPPC2L	1298.05	-0.766748	0.130353	-5.88211	4.05068e-09	3.76431e-08
ITPA	1044.76	-0.783856	0.133217	-5.88405	4.00335e-09	3.72387e-08
F2RL3	325.218	-1.23654	0.210147	-5.88415	4.00112e-09	3.72387e-08
SMIM7	1742.16	-0.634346	0.107662	-5.89199	3.81564e-09	3.55846e-08
UQCC1	1183.07	-0.700602	0.118895	-5.89261	3.80152e-09	3.54759e-08
OGDH	2843.12	-0.592537	0.100413	-5.901	3.61304e-09	3.38487e-08
ZNF281	2041.6	-0.626419	0.106073	-5.90557	3.51427e-09	3.30309e-08
PHF23	1354.61	-0.744755	0.126012	-5.91017	3.41752e-09	3.22479e-08
SS18L1	844.88	-0.823155	0.139269	-5.91052	3.41031e-09	3.22221e-08
C10orf128	161.38	-1.74576	0.295334	-5.91116	3.39704e-09	3.21179e-08
ELOF1	1953.97	-0.61867	0.104609	-5.91412	3.33659e-09	3.15879e-08
RPS27L	2339.92	-0.685302	0.115746	-5.92074	3.20487e-09	3.04008e-08
MTERF2	1541.53	-0.643066	0.108422	-5.93116	3.00803e-09	2.8628e-08
TNRC6A	2561.04	-0.615915	0.103837	-5.93153	3.00124e-09	2.85823e-08
NCBP2-AS2	821.121	-0.818524	0.137972	-5.93254	2.98275e-09	2.84318e-08
GINS3	752.838	-0.913519	0.153983	-5.93261	2.98149e-09	2.84318e-08
DIEXF	1664.63	-0.638359	0.107496	-5.93843	2.87772e-09	2.74787e-08
PHF5A	1268.9	-0.753274	0.126823	-5.93955	2.85801e-09	2.73086e-08
SMYD2	1674.37	-0.645927	0.108743	-5.93994	2.85135e-09	2.72636e-08
ARRDC2	1031.53	-0.758383	0.127486	-5.94876	2.70177e-09	2.59883e-08
METTL8	2152.48	-0.627663	0.105485	-5.95025	2.6773e-09	2.57702e-08
DNAJA2	2828.16	-0.600346	0.100514	-5.97273	2.33311e-09	2.25477e-08
CLN8	480.066	-1.04014	0.174129	-5.9734	2.32354e-09	2.24702e-08
TMEM138	661.635	-0.902707	0.151115	-5.97363	2.32031e-09	2.24541e-08
TM2D2	745.949	-0.849834	0.141874	-5.99007	2.09752e-09	2.03941e-08
MPV17L2	866.302	-0.803215	0.134048	-5.99198	2.07304e-09	2.01698e-08
QTRTD1	834.168	-0.949738	0.158313	-5.99913	1.98379e-09	1.93144e-08
ZNF296	268.746	-1.37271	0.22875	-6.0009	1.96222e-09	1.91174e-08
MTPAP	1775.06	-0.617701	0.102914	-6.00212	1.94758e-09	1.89876e-08
RBMXL1	1022.37	-0.760154	0.126626	-6.00314	1.9354e-09	1.88816e-08
KCNC3	595.336	-0.944183	0.157228	-6.00518	1.91115e-09	1.86703e-08
LYPLA2	1935.83	-0.616909	0.102474	-6.02015	1.74256e-09	1.70814e-08
PAXBP1	2049.36	-0.64318	0.106825	-6.0209	1.73448e-09	1.70253e-08
FUNDC2	2832.18	-0.591169	0.0981724	-6.02175	1.72546e-09	1.69484e-08
RANBP6	1242.88	-0.729509	0.120544	-6.0518	1.43237e-09	1.41662e-08
LUC7L	898.476	-0.799889	0.131996	-6.05993	1.36185e-09	1.35059e-08
PFKFB3	726.079	-0.872627	0.143765	-6.06983	1.28048e-09	1.2734e-08
RAB8A	1925.16	-0.681896	0.112256	-6.07446	1.24404e-09	1.23974e-08
CNPY2	3274.59	-0.585004	0.0963011	-6.07474	1.24192e-09	1.23848e-08
RRN3	2473.07	-0.622443	0.101998	-6.10251	1.04413e-09	1.05144e-08
FAM32A	1569.3	-0.734692	0.120255	-6.10945	9.99727e-10	1.01097e-08
TRIM14	2181.85	-0.606879	0.0993291	-6.10978	9.97693e-10	1.00962e-08
B4GALT2	2400.64	-0.594115	0.0972208	-6.11098	9.90198e-10	1.00274e-08
C1orf174	1117.38	-0.854899	0.139828	-6.11392	9.72124e-10	9.86521e-09
TXNL4A	1782.45	-0.663053	0.108242	-6.12564	9.03195e-10	9.19164e-09
ZNF317	1517.47	-0.690141	0.112643	-6.12678	8.96755e-10	9.13255e-09
FTSJ2	1467.02	-0.717442	0.117075	-6.12807	8.89537e-10	9.0705e-09
XRCC2	2176.37	-0.633139	0.10323	-6.13329	8.60803e-10	8.79131e-09
C1orf52	1127.46	-0.764437	0.124413	-6.14433	8.03012e-10	8.23031e-09
B4GALNT4	646.028	-0.963028	0.156346	-6.15961	7.29258e-10	7.49573e-09
OTUD3	860.015	-0.8999	0.145842	-6.1704	6.81186e-10	7.02671e-09
SMG8	1438.28	-0.725146	0.117454	-6.17389	6.66307e-10	6.88309e-09
THEM4	2136.39	-0.611981	0.0989576	-6.18428	6.23871e-10	6.48664e-09
MRPL46	1122.62	-0.803461	0.12962	-6.19857	5.69781e-10	5.94142e-09
LOC101927746	246.903	-1.47187	0.237034	-6.20955	5.3136e-10	5.56092e-09
MYEOV	634.117	-1.09249	0.175935	-6.20964	5.31055e-10	5.56092e-09
RWDD1	3039.45	-0.602536	0.0968934	-6.21855	5.01773e-10	5.28588e-09
TMEM199	907.84	-0.851863	0.136923	-6.22146	4.92536e-10	5.19619e-09
HCCS	2142.62	-0.606327	0.0973704	-6.22702	4.75384e-10	5.01891e-09
LSM7	3260.84	-0.645122	0.103242	-6.24863	4.14069e-10	4.39738e-09
CHRNA5	321.999	-1.31793	0.210761	-6.25321	4.02094e-10	4.27336e-09
BRD9	1839.04	-0.643624	0.102781	-6.26211	3.79812e-10	4.04552e-09
INCENP	2685.65	-0.603244	0.096179	-6.2721	3.56211e-10	3.80258e-09
POLE4	1242.51	-0.811175	0.129326	-6.27233	3.55683e-10	3.79976e-09
PDCD5	2948.84	-0.70569	0.11245	-6.27562	3.48252e-10	3.73145e-09
COA3	751.768	-1.01551	0.161694	-6.28042	3.37652e-10	3.62598e-09
C2orf69	731.305	-0.905283	0.144095	-6.28252	3.33131e-10	3.58277e-09
RGS14	1054.56	-0.833337	0.132641	-6.28267	3.3281e-10	3.582e-09
THUMPD2	995.582	-0.80377	0.127907	-6.28401	3.29945e-10	3.55382e-09
RELT	570.312	-1.01149	0.160962	-6.28405	3.29864e-10	3.55382e-09
SSBP4	2515.95	-0.61071	0.0971693	-6.28501	3.27831e-10	3.53635e-09
PMM2	568.349	-1.02814	0.16327	-6.29714	3.03179e-10	3.29512e-09
PRPS2	2234.19	-0.610978	0.0968678	-6.30734	2.83879e-10	3.09705e-09
MRPS2	2585.1	-0.587266	0.093106	-6.3075	2.83584e-10	3.09619e-09
MTERF1	673.58	-1.03459	0.164023	-6.30761	2.83381e-10	3.09619e-09
SIVA1	1450.39	-0.867989	0.137577	-6.3091	2.8066e-10	3.07126e-09
GNA11	1751.12	-0.65634	0.103949	-6.31405	2.71825e-10	2.9791e-09
PDSS1	979.725	-0.940614	0.148663	-6.32715	2.49735e-10	2.74536e-09
MALSU1	1138.03	-0.805134	0.127032	-6.33806	2.32669e-10	2.56756e-09
RBM6	1913.05	-0.665147	0.104826	-6.34524	2.22073e-10	2.45818e-09
PINX1	990.633	-0.826224	0.129985	-6.3563	2.06665e-10	2.29291e-09
MRPL52	1988.49	-0.675913	0.106317	-6.35756	2.04987e-10	2.27605e-09
PTS	1022.06	-0.944177	0.148474	-6.35922	2.02782e-10	2.25331e-09
PELP1	2610.14	-0.606544	0.0950403	-6.38197	1.74827e-10	1.94869e-09
MFAP1	2710.13	-0.607273	0.0951539	-6.38201	1.7478e-10	1.94869e-09
HRAS	1014.11	-0.847825	0.132823	-6.38313	1.73508e-10	1.93699e-09
CACTIN	1115.55	-0.805432	0.126172	-6.3836	1.72969e-10	1.93247e-09
ATP5E	2868.83	-0.744356	0.116485	-6.39012	1.65754e-10	1.8533e-09
RFC3	2449.63	-0.646026	0.101089	-6.39069	1.65136e-10	1.84926e-09
MAEA	2134.72	-0.64315	0.100631	-6.39119	1.64605e-10	1.84475e-09
MAGOH	2472.31	-0.662342	0.103633	-6.3912	1.64592e-10	1.84475e-09
NDUFA2	2515.87	-0.739513	0.115685	-6.39248	1.63215e-10	1.83204e-09
NUP35	1442.58	-0.729867	0.114117	-6.39576	1.59746e-10	1.79449e-09
AAR2	1103.12	-0.808256	0.126311	-6.39896	1.5644e-10	1.7601e-09
PET100	886.312	-0.90397	0.140749	-6.42259	1.33978e-10	1.51807e-09
LAMTOR4	1823.48	-0.796563	0.124012	-6.4233	1.33353e-10	1.51217e-09
PRPF38B	3712.78	-0.618963	0.0962545	-6.43049	1.27197e-10	1.4435e-09
TXLNG	2830.94	-0.589801	0.0917135	-6.43091	1.26841e-10	1.4406e-09
FAM122B	2536.89	-0.593237	0.0919952	-6.44856	1.12917e-10	1.28449e-09
AP5M1	1225.19	-0.766036	0.118769	-6.44981	1.1199e-10	1.27596e-09
PDE4A	1223.83	-0.789123	0.122046	-6.46577	1.00787e-10	1.15288e-09
HSPB11	1965.92	-0.699576	0.108146	-6.46883	9.87676e-11	1.13068e-09
ISOC1	2307.15	-0.636853	0.0982831	-6.47978	9.18572e-11	1.05325e-09
EBP	2625.89	-0.702011	0.10826	-6.48448	8.9041e-11	1.0234e-09
ENOPH1	2733.47	-0.634261	0.0977605	-6.48791	8.70359e-11	1.00276e-09
EXOSC7	1940.09	-0.722742	0.111378	-6.48907	8.63662e-11	9.96639e-10
NUDCD1	3783.55	-0.614196	0.0946478	-6.48928	8.62493e-11	9.96089e-10
IFI30	1745.82	-0.692823	0.106741	-6.49069	8.54456e-11	9.88394e-10
SPR	766.688	-0.977836	0.150431	-6.50025	8.01871e-11	9.34326e-10
MFSD5	589.705	-1.10316	0.16967	-6.50179	7.93711e-11	9.25568e-10
CPNE7	479.077	-1.1405	0.175006	-6.51694	7.17577e-11	8.43622e-10
NDUFS3	3592.65	-0.648794	0.0995154	-6.51954	7.05255e-11	8.29814e-10
BST2	1618.71	-0.719187	0.110133	-6.53016	6.57015e-11	7.76228e-10
GUK1	5973.9	-0.618363	0.0946362	-6.53411	6.39899e-11	7.56627e-10
PRPF3	1805.67	-0.72058	0.109603	-6.57445	4.88331e-11	5.8413e-10
MRPS6	1015.59	-0.848991	0.129085	-6.57698	4.8009e-11	5.7475e-10
STOM	1714.08	-0.690877	0.105013	-6.57894	4.73826e-11	5.67724e-10
DHCR7	3238.3	-0.590846	0.089803	-6.57935	4.72497e-11	5.66603e-10
BEND3	715.188	-1.04048	0.158008	-6.58498	4.54956e-11	5.47393e-10
MAGEA12	2658.16	-0.629724	0.0955813	-6.58836	4.44699e-11	5.35948e-10
KIAA0907	1320.3	-0.780012	0.117881	-6.61694	3.66702e-11	4.4306e-10
GMFB	2275.11	-0.628328	0.0948791	-6.62241	3.53381e-11	4.27683e-10
LRFN4	1266.62	-1.01106	0.152451	-6.63204	3.31083e-11	4.02389e-10
DPH3	2729.19	-0.668818	0.10083	-6.63314	3.28624e-11	4.00076e-10
TRAF4	3853.12	-0.587396	0.0884909	-6.63793	3.18122e-11	3.88276e-10
NEDD8	1746.29	-0.727047	0.109488	-6.64042	3.12792e-11	3.82095e-10
NDUFAF6	668.396	-1.06228	0.159835	-6.64612	3.00917e-11	3.68214e-10
IMP4	2296.57	-0.654003	0.0983559	-6.64935	2.94384e-11	3.60833e-10
FAM213B	710.479	-0.999323	0.149995	-6.66239	2.69411e-11	3.31069e-10
ZNF35	687.399	-0.996847	0.149441	-6.67052	2.54896e-11	3.14037e-10
GLA	835.035	-0.947031	0.141886	-6.67459	2.47918e-11	3.0649e-10
SNHG3	4220.24	-0.588819	0.0881998	-6.67598	2.45593e-11	3.03876e-10
DDX56	3679.25	-0.607478	0.0908577	-6.68603	2.29303e-11	2.84209e-10
ATXN1L	1245.96	-0.85118	0.127185	-6.69243	2.19489e-11	2.72514e-10
NDUFS6	4326.51	-0.672723	0.100503	-6.69354	2.17842e-11	2.70704e-10
SRFBP1	1508	-0.748161	0.111754	-6.69472	2.16078e-11	2.68976e-10
NAA20	2379.6	-0.790549	0.11796	-6.70183	2.05821e-11	2.56652e-10
BID	2564.18	-0.669004	0.0998044	-6.70315	2.03977e-11	2.54795e-10
CRCP	2447.53	-0.631239	0.0941423	-6.70516	2.01184e-11	2.51524e-10
PBK	3187.89	-0.643045	0.0958827	-6.70658	1.99241e-11	2.49311e-10
MRPS36	1822.69	-0.831197	0.123779	-6.71517	1.87843e-11	2.35869e-10
TMEM126B	2596.29	-0.699553	0.104135	-6.71778	1.84513e-11	2.32093e-10
TMEM261	1378.63	-0.820115	0.122023	-6.721	1.80481e-11	2.27418e-10
NSMF	1981.27	-0.695205	0.103395	-6.72381	1.77037e-11	2.23274e-10
LRPAP1	2061.17	-0.666825	0.0991248	-6.72713	1.73046e-11	2.18625e-10
FBRSL1	1546.58	-0.747592	0.111079	-6.73028	1.69338e-11	2.14505e-10
PUS1	1815.62	-0.697357	0.103428	-6.74246	1.5573e-11	1.98314e-10
MICALL2	1478.17	-0.746579	0.110549	-6.75336	1.44459e-11	1.85108e-10
MEX3A	689.762	-1.0092	0.149352	-6.75717	1.40715e-11	1.80472e-10
TRG-AS1	848.906	-1.00408	0.148572	-6.75821	1.39704e-11	1.79335e-10
DYRK2	1049.55	-0.843802	0.12482	-6.76015	1.37846e-11	1.77266e-10
SDHB	6321.09	-0.621214	0.0918712	-6.7618	1.3629e-11	1.75578e-10
EMP3	6002.81	-0.720807	0.10649	-6.76877	1.29884e-11	1.67928e-10
EMC3	3172.76	-0.656035	0.096847	-6.77394	1.25322e-11	1.62468e-10
UBIAD1	1661.31	-0.717315	0.105737	-6.78394	1.16941e-11	1.5215e-10
SPC25	1914.79	-0.728613	0.107295	-6.79073	1.11565e-11	1.45419e-10
ERH	4898.31	-0.619424	0.0911654	-6.7945	1.08686e-11	1.41924e-10
ZDHHC3	3504.42	-0.588789	0.0864902	-6.80758	9.92558e-12	1.30318e-10
TMEM64	1192.65	-0.831763	0.121842	-6.82657	8.69711e-12	1.14503e-10
ELAC2	3762.65	-0.587409	0.0860039	-6.83003	8.48964e-12	1.11976e-10
TMEM203	1592.39	-0.752533	0.110166	-6.83091	8.43765e-12	1.11393e-10
DDX47	1754.45	-0.813645	0.119073	-6.83315	8.30685e-12	1.09766e-10
PODXL2	1677.29	-0.745678	0.109041	-6.83853	8.00108e-12	1.05823e-10
CHCHD10	1732.88	-0.859451	0.125501	-6.84815	7.48091e-12	9.93084e-11
KCNK5	1886.08	-0.752481	0.10987	-6.84883	7.44539e-12	9.89281e-11
RBM19	2729.41	-0.630458	0.0918957	-6.86059	6.85779e-12	9.14583e-11
COA1	3431.94	-0.64015	0.0932993	-6.86125	6.8259e-12	9.11175e-11
PACRGL	658.72	-1.06768	0.155592	-6.86207	6.78698e-12	9.06821e-11
RPL26L1	1792.94	-0.854819	0.12442	-6.87041	6.40173e-12	8.58536e-11
OTUD4	3149.63	-0.661475	0.0960243	-6.88863	5.63332e-12	7.56895e-11
GTF2A2	4490.3	-0.700972	0.10175	-6.88914	5.61314e-12	7.54888e-11
UTP18	5192.99	-0.602179	0.0872378	-6.90273	5.10128e-12	6.8992e-11
SLC52A2	2467.6	-0.686373	0.0993269	-6.91025	4.83816e-12	6.5495e-11
E2F3	3381.02	-0.62042	0.0897775	-6.91064	4.82488e-12	6.53767e-11
MAFK	588.482	-1.10142	0.159293	-6.91444	4.69731e-12	6.37082e-11
SLC20A1	4871.3	-0.605756	0.0875222	-6.92116	4.47947e-12	6.09835e-11
PRCC	2415.88	-0.652334	0.094235	-6.92241	4.44013e-12	6.05051e-11
MRPS25	3147.01	-0.600026	0.0865735	-6.93084	4.18364e-12	5.72267e-11
POLR3H	1775.68	-0.777874	0.112	-6.94531	3.77633e-12	5.17044e-11
LINC01128	873.112	-0.954518	0.137423	-6.94586	3.76156e-12	5.15513e-11
LSM5	3837.01	-0.68637	0.0988065	-6.94661	3.74162e-12	5.13269e-11
NDRG2	1494.42	-0.758945	0.109214	-6.94915	3.67485e-12	5.04591e-11
C8orf33	3327.99	-0.598675	0.0860886	-6.95417	3.54646e-12	4.87893e-11
TUSC2	670.226	-1.05534	0.151661	-6.95854	3.43827e-12	4.73461e-11
RAB3IL1	2078.48	-0.679741	0.0974869	-6.97264	3.11047e-12	4.29967e-11
PHF13	1558.69	-0.759445	0.1089	-6.9738	3.08494e-12	4.26848e-11
ZMYND19	1393	-0.792906	0.113691	-6.97421	3.07588e-12	4.26004e-11
MRPL11	3143.16	-0.713562	0.102169	-6.98416	2.86568e-12	3.97658e-11
PSMC6	5954.3	-0.613621	0.0877572	-6.99226	2.70493e-12	3.76076e-11
IPO4	3196.89	-0.614053	0.0877922	-6.99439	2.66422e-12	3.70774e-11
CCDC12	1697.63	-0.734104	0.10468	-7.01284	2.33535e-12	3.27073e-11
FEM1A	2959.12	-0.632388	0.0900966	-7.019	2.23465e-12	3.1403e-11
LINC00998	7963.32	-0.589622	0.0839315	-7.02504	2.14011e-12	3.01332e-11
SNRPD2	11047.9	-0.593663	0.0843621	-7.03709	1.96302e-12	2.77483e-11
MAGI1	1619.33	-0.77543	0.110066	-7.04516	1.85253e-12	2.6264e-11
EXOSC4	1730.28	-0.802177	0.113803	-7.04882	1.80439e-12	2.5632e-11
FAM168B	4188.73	-0.585678	0.0829797	-7.05809	1.68809e-12	2.40511e-11
CENPW	1649.11	-0.818841	0.115847	-7.06828	1.56868e-12	2.23942e-11
GTF3C6	2061.32	-0.732246	0.103507	-7.07437	1.50133e-12	2.14967e-11
MAGEA6	3282.64	-0.713516	0.100784	-7.07965	1.44521e-12	2.07137e-11
DDX31	1121.09	-0.870549	0.122814	-7.08834	1.35727e-12	1.94921e-11
DDN	163.163	-2.10338	0.296492	-7.09422	1.30081e-12	1.87e-11
AURKAIP1	5882.7	-0.649565	0.0915033	-7.09882	1.25826e-12	1.81426e-11
UQCRB	10176.7	-0.642038	0.0904413	-7.09895	1.25711e-12	1.81426e-11
PRELID1	4463.83	-0.647124	0.0911337	-7.10082	1.24018e-12	1.79178e-11
RRP36	2750.46	-0.686327	0.0963613	-7.12244	1.06034e-12	1.53659e-11
C16orf91	532.53	-1.17235	0.164575	-7.12352	1.05206e-12	1.52612e-11
SSBP1	9559.3	-0.604019	0.0847721	-7.1252	1.03928e-12	1.50911e-11
GINS2	2021.07	-0.729972	0.102439	-7.12592	1.0339e-12	1.50393e-11
FAM35A	3227.93	-0.627204	0.0879815	-7.12882	1.01234e-12	1.47445e-11
GEMIN6	658.717	-1.13838	0.159643	-7.13078	9.98009e-13	1.45505e-11
MAPKAP1	3318.8	-0.645135	0.0904614	-7.1316	9.9211e-13	1.44792e-11
MRPS34	4421.82	-0.652325	0.0912687	-7.1473	8.84982e-13	1.2942e-11
SAFB	6143.27	-0.687357	0.0961177	-7.1512	8.60252e-13	1.25931e-11
TUBB	4127.97	-0.722426	0.100951	-7.15624	8.29198e-13	1.21633e-11
ANKRD52	3013.32	-0.683159	0.095378	-7.16266	7.91291e-13	1.16428e-11
COX7A2	6762.3	-0.770884	0.107621	-7.16292	7.89756e-13	1.16321e-11
NDUFA1	3742.63	-0.726228	0.100913	-7.19656	6.17493e-13	9.17e-12
CENPN	3781.96	-0.621199	0.0862613	-7.20137	5.96106e-13	8.87987e-12
PIGW	814.497	-1.02458	0.142271	-7.20164	5.94915e-13	8.87133e-12
POLR2A	6460.58	-0.660785	0.0916801	-7.20751	5.69849e-13	8.51518e-12
NGDN	1368.5	-0.876957	0.121455	-7.2204	5.18358e-13	7.76189e-12
SUGT1	2525.29	-0.704064	0.0975075	-7.22061	5.1753e-13	7.75756e-12
WDR12	4238.75	-0.599754	0.0828969	-7.23494	4.65752e-13	6.996e-12
AKAP8	1406.7	-0.90509	0.125037	-7.23856	4.53471e-13	6.82579e-12
ZNF326	3077.08	-0.650431	0.0897353	-7.24833	4.21954e-13	6.36469e-12
DOHH	1237.78	-0.906881	0.125101	-7.24918	4.19307e-13	6.33141e-12
PPHLN1	2192.32	-0.695822	0.0959497	-7.25194	4.1083e-13	6.21645e-12
BOLA3	1938.14	-0.923422	0.12731	-7.25332	4.06684e-13	6.16668e-12
TMEM126A	1414.85	-0.870566	0.119955	-7.25741	3.9458e-13	5.98945e-12
DDIAS	909.692	-1.00507	0.138399	-7.26213	3.81039e-13	5.79002e-12
COX5B	8002.01	-0.72003	0.0991198	-7.26424	3.75137e-13	5.70637e-12
NR2F2	4278.57	-0.62143	0.0854776	-7.27009	3.59236e-13	5.47606e-12
EXOSC3	2431.77	-0.689557	0.0947345	-7.27884	3.36701e-13	5.14892e-12
DPP9	2342.72	-0.827756	0.113714	-7.27929	3.35577e-13	5.13718e-12
SUPT4H1	2487.71	-0.717724	0.0985015	-7.28644	3.18264e-13	4.87734e-12
MTRR	1574.98	-0.789127	0.108241	-7.29044	3.08938e-13	4.73946e-12
ZNF143	771.75	-1.03973	0.142494	-7.2967	2.94918e-13	4.53405e-12
NDUFAF5	515.665	-1.22963	0.168497	-7.29764	2.92864e-13	4.50878e-12
WDR75	4184.13	-0.593995	0.0812567	-7.3101	2.66937e-13	4.12148e-12
KNOP1	1495.66	-0.819065	0.111912	-7.31882	2.50168e-13	3.87504e-12
ENTPD1	1785.02	-0.751881	0.102684	-7.32225	2.43846e-13	3.78526e-12
SNRPF	2698.23	-0.704705	0.096234	-7.32283	2.4279e-13	3.77294e-12
RBBP6	3240.53	-0.682274	0.0931365	-7.32553	2.3795e-13	3.70173e-12
MRPS30	3186.93	-0.668335	0.091168	-7.33081	2.28771e-13	3.56665e-12
TMEM14B	8541.75	-0.590896	0.0805691	-7.33403	2.23332e-13	3.48941e-12
MPHOSPH6	1490.05	-0.856664	0.116762	-7.33683	2.18709e-13	3.42089e-12
TOMM40L	1011.64	-0.957577	0.130435	-7.34139	2.11387e-13	3.30996e-12
NFYA	1710.6	-0.808063	0.109948	-7.3495	1.98952e-13	3.11864e-12
LEPR	6671.77	-0.656282	0.0891742	-7.35955	1.8453e-13	2.89889e-12
EMC8	1947.26	-0.826217	0.112255	-7.36016	1.83694e-13	2.88891e-12
NOP9	1584.2	-0.8112	0.110122	-7.36639	1.75314e-13	2.76619e-12
NDUFB4	2285.62	-0.795744	0.107939	-7.37218	1.6786e-13	2.66024e-12
UQCRH	24238.1	-0.588402	0.0796894	-7.38369	1.53965e-13	2.44813e-12
SNAPC4	685.313	-1.10945	0.150242	-7.3844	1.53141e-13	2.43772e-12
NDUFB3	1778.88	-0.935831	0.126681	-7.38729	1.49847e-13	2.38794e-12
SHFM1	4789.78	-0.605828	0.0819583	-7.3919	1.44741e-13	2.30911e-12
ADRM1	4498.84	-0.61567	0.0832325	-7.39699	1.39304e-13	2.22484e-12
EIF1AD	1361.32	-0.936145	0.126415	-7.40533	1.30825e-13	2.09408e-12
PFDN2	2655.34	-0.693198	0.0936077	-7.40535	1.30807e-13	2.09408e-12
SYNGR2	5193.37	-0.656071	0.0883889	-7.42254	1.14893e-13	1.8452e-12
TMEM109	1793.38	-0.773761	0.104229	-7.42364	1.13947e-13	1.83207e-12
MRPL49	3102.19	-0.652602	0.0877629	-7.43597	1.03803e-13	1.67271e-12
WDR74	2926.15	-0.674913	0.0907614	-7.43612	1.03688e-13	1.67271e-12
GAL	1615.74	-0.82489	0.110672	-7.4535	9.08977e-14	1.47632e-12
POLR2D	3021.21	-0.677339	0.0908145	-7.45849	8.75197e-14	1.42306e-12
NDUFAB1	3976.42	-0.755035	0.101159	-7.46388	8.40135e-14	1.3676e-12
HEXIM1	1806.07	-0.789996	0.105686	-7.47496	7.72246e-14	1.25851e-12
UQCRQ	5109.19	-0.775789	0.103767	-7.47626	7.64664e-14	1.24756e-12
UHMK1	9109.47	-0.655912	0.0876534	-7.48302	7.26344e-14	1.18774e-12
TPST2	2854.51	-0.665598	0.0888976	-7.48724	7.03359e-14	1.15146e-12
NIPA2	4351.91	-0.603022	0.0805314	-7.48803	6.99161e-14	1.14589e-12
ZMPSTE24	4768.76	-0.592809	0.0790358	-7.50051	6.35715e-14	1.04548e-12
PROSER2-AS1	1024.83	-0.949021	0.126518	-7.50105	6.33099e-14	1.04237e-12
SF3B6	5579.47	-0.709477	0.0945047	-7.50732	6.03486e-14	9.9589e-13
E2F4	3442.81	-0.673233	0.089648	-7.50974	5.92436e-14	9.78778e-13
AK6	3376.45	-0.77136	0.10261	-7.51737	5.58891e-14	9.26548e-13
TUBA4A	1870.82	-0.881238	0.117186	-7.51999	5.47819e-14	9.0924e-13
CRYZ	2620.56	-0.715182	0.0949488	-7.5323	4.98552e-14	8.28425e-13
COA6	2554.13	-0.77175	0.1024	-7.53665	4.82214e-14	8.02204e-13
ARAP3	385.252	-1.48388	0.196824	-7.53911	4.7319e-14	7.88103e-13
PDCD10	5759.29	-0.616652	0.0817619	-7.54205	4.62648e-14	7.71437e-13
STEAP3	1422.86	-0.889125	0.117857	-7.54411	4.5538e-14	7.602e-13
SDHAF3	3403.06	-0.749612	0.0991798	-7.55811	4.08957e-14	6.8429e-13
MAGEA3	3543.34	-0.67156	0.088813	-7.5615	3.98441e-14	6.67471e-13
GRSF1	4304.35	-0.615694	0.0814031	-7.56353	3.9229e-14	6.57931e-13
HK2	3282.48	-0.67838	0.0896125	-7.57015	3.72791e-14	6.25958e-13
SLC25A19	914.147	-1.02024	0.134664	-7.57623	3.55735e-14	5.98018e-13
MIEF1	4193.77	-0.627316	0.082778	-7.5783	3.50114e-14	5.89257e-13
NOP10	2998.92	-0.803065	0.105909	-7.5826	3.38687e-14	5.70691e-13
UHRF1	3250.05	-0.854069	0.112618	-7.58377	3.35666e-14	5.66263e-13
SRSF5	2336.24	-0.761881	0.100417	-7.5872	3.2689e-14	5.52755e-13
BANF1	4076.12	-0.630124	0.0830359	-7.58857	3.23453e-14	5.47587e-13
TIMM13	3080.51	-0.753574	0.0992221	-7.59482	3.08212e-14	5.23016e-13
TNFRSF8	1409.14	-0.850979	0.112008	-7.59746	3.01997e-14	5.13073e-13
SNRNP40	3511.46	-0.648474	0.0852121	-7.61011	2.73866e-14	4.67489e-13
NTMT1	1320.86	-0.899909	0.118232	-7.61136	2.71233e-14	4.63545e-13
PPID	2384.09	-0.716728	0.0939815	-7.62626	2.41658e-14	4.14971e-13
ATP5F1	16320.8	-0.621475	0.0814905	-7.62636	2.41478e-14	4.14971e-13
MEPCE	3201.61	-0.681301	0.089334	-7.62645	2.41304e-14	4.14971e-13
GADD45GIP1	3826.33	-0.756947	0.0992267	-7.62846	2.37575e-14	4.09916e-13
EIF4E2	1785.05	-0.837298	0.109621	-7.6381	2.20448e-14	3.82199e-13
MRS2	3486.4	-0.647415	0.0847154	-7.64223	2.13489e-14	3.7058e-13
CCNE2	1200.74	-0.912358	0.119249	-7.65088	1.99605e-14	3.47318e-13
CHERP	2803.75	-0.729032	0.0952446	-7.65431	1.94348e-14	3.39402e-13
NMU	6179.94	-0.78938	0.103064	-7.65915	1.87164e-14	3.27253e-13
FBXO9	2275.51	-0.790275	0.10307	-7.66737	1.75553e-14	3.08074e-13
SNU13	3903.92	-0.670102	0.087326	-7.67357	1.67277e-14	2.94268e-13
LOC90784	812.78	-1.11337	0.145066	-7.67489	1.65565e-14	2.91613e-13
DDX39A	6605.99	-0.607222	0.0790768	-7.67889	1.60476e-14	2.83344e-13
PSMA7	9013.25	-0.594801	0.0774321	-7.68158	1.57137e-14	2.7779e-13
SLC7A6	2958.57	-0.782072	0.101298	-7.72052	1.15856e-14	2.06333e-13
SMIM15	4651.65	-0.611899	0.0791282	-7.733	1.05038e-14	1.87299e-13
PHRF1	2553.53	-0.780613	0.100705	-7.75149	9.082e-15	1.62348e-13
LSG1	2074.82	-0.819824	0.105659	-7.75916	8.54951e-15	1.53401e-13
RPL35	42230.3	-0.676727	0.087152	-7.76491	8.17049e-15	1.46783e-13
PPAN	622.57	-1.35917	0.17497	-7.76799	7.97388e-15	1.4343e-13
KANK2	1842.65	-0.798294	0.102758	-7.7687	7.92941e-15	1.42809e-13
RPUSD2	924.32	-1.01589	0.130742	-7.7702	7.8365e-15	1.41312e-13
ATP6V0E1	1226.53	-0.965103	0.124165	-7.77272	7.68196e-15	1.38699e-13
CDK2AP1	1170.09	-0.927488	0.119311	-7.77372	7.62142e-15	1.37953e-13
NAA15	8598.9	-0.633117	0.081146	-7.8022	6.08392e-15	1.1096e-13
PMPCA	2833.6	-0.716428	0.0918031	-7.80397	5.99906e-15	1.09691e-13
POLR2K	2759.84	-0.841091	0.107648	-7.81332	5.57018e-15	1.01978e-13
NUFIP2	8369.68	-0.613538	0.0785196	-7.81382	5.54796e-15	1.01701e-13
COX20	2892.6	-0.7097	0.0907966	-7.81638	5.43649e-15	9.97846e-14
OTUD6B-AS1	1585.07	-0.918476	0.117482	-7.81803	5.36548e-15	9.8607e-14
SLC38A5	3849.8	-0.654465	0.0835825	-7.83016	4.87231e-15	8.96579e-14
DLEU1	966.946	-1.13492	0.144733	-7.84147	4.45304e-15	8.20477e-14
CBX6	1187.63	-0.934183	0.118898	-7.85699	3.93466e-15	7.2776e-14
DHX34	1713	-0.84351	0.107305	-7.86087	3.81487e-15	7.06513e-14
LDHA	42487	-0.587022	0.07467	-7.86156	3.79382e-15	7.03518e-14
RRP9	2660.41	-0.898205	0.11422	-7.86382	3.72599e-15	6.91833e-14
CMC2	1965.04	-1.0115	0.128527	-7.86994	3.54819e-15	6.60523e-14
NDUFA8	2859.17	-0.810683	0.102959	-7.87386	3.43854e-15	6.4344e-14
RFWD3	6158.08	-0.589871	0.0748629	-7.87935	3.291e-15	6.17439e-14
MRPL36	1353.64	-1.0535	0.133605	-7.88523	3.13948e-15	5.89779e-14
ERCC6L	924.658	-1.05751	0.133979	-7.89309	2.94801e-15	5.55259e-14
PNPT1	4484.77	-0.638725	0.080862	-7.89896	2.8125e-15	5.31127e-14
CHCHD1	1977.74	-0.851711	0.107604	-7.91524	2.46779e-15	4.67872e-14
CLP1	755.5	-1.12681	0.14222	-7.92297	2.31899e-15	4.40242e-14
FAM162A	2278.96	-0.843842	0.106429	-7.92866	2.21523e-15	4.21656e-14
UQCR11	4150.54	-0.819463	0.103342	-7.92959	2.19865e-15	4.19054e-14
PPIP5K2	9847.4	-0.626716	0.0789428	-7.93886	2.04046e-15	3.8942e-14
FABP5	340.216	-1.63387	0.205756	-7.94082	2.00841e-15	3.83812e-14
HES6	2129.63	-0.770958	0.0970733	-7.94202	1.98915e-15	3.80637e-14
VDAC1	8384.04	-0.625178	0.0787069	-7.94311	1.97169e-15	3.77797e-14
CISD1	2757.4	-0.804739	0.10129	-7.94489	1.94357e-15	3.73404e-14
MRPL32	2799.85	-0.727256	0.0913941	-7.95736	1.7575e-15	3.38559e-14
COX6B1	5867.46	-0.744674	0.0935418	-7.96086	1.70845e-15	3.29552e-14
UTP14A	4454.13	-0.646673	0.0812141	-7.96258	1.68495e-15	3.25455e-14
JKAMP	962.336	-1.02915	0.129248	-7.96261	1.68454e-15	3.25455e-14
RNF4	1435.15	-0.905121	0.113656	-7.96366	1.67027e-15	3.23489e-14
ATP6V0B	6205.48	-0.709584	0.0890767	-7.96599	1.63901e-15	3.1829e-14
IDH3A	3403.93	-0.68255	0.085649	-7.96915	1.59765e-15	3.10679e-14
DNAJC11	2654.12	-0.729588	0.0911719	-8.00233	1.22082e-15	2.38044e-14
NRARP	584.297	-1.38007	0.172274	-8.01091	1.13863e-15	2.22319e-14
NDC1	6899.03	-0.594016	0.0741374	-8.01237	1.12523e-15	2.2e-14
ZDHHC6	672.841	-1.23528	0.153903	-8.02639	1.00383e-15	1.968e-14
PRKX	1819.59	-0.867199	0.108028	-8.02756	9.9427e-16	1.95192e-14
TMX1	4468.88	-0.66587	0.0829465	-8.02771	9.93104e-16	1.95192e-14
HNRNPH1	9873.94	-0.642737	0.080042	-8.02999	9.74791e-16	1.91891e-14
RNPS1	6929.72	-0.619202	0.0770584	-8.03549	9.32019e-16	1.83723e-14
PTGES2	2233.22	-0.828234	0.103054	-8.03687	9.21635e-16	1.81925e-14
UMPS	1614.94	-0.911908	0.113425	-8.03975	9.00232e-16	1.77944e-14
RAE1	2054.46	-0.850399	0.105666	-8.04796	8.41832e-16	1.66859e-14
SMIM12	1777.51	-0.871511	0.108075	-8.06396	7.38615e-16	1.46805e-14
HIGD1A	10477	-0.647609	0.0801973	-8.0752	6.73668e-16	1.34267e-14
NXF1	1415.85	-0.908012	0.112421	-8.0769	6.64343e-16	1.32592e-14
TXN	10772	-0.743545	0.0919234	-8.08875	6.02801e-16	1.20981e-14
MRPS7	2898.21	-0.80363	0.0993168	-8.09158	5.8897e-16	1.1837e-14
ERF	1853.83	-0.8424	0.104098	-8.0924	5.85018e-16	1.1774e-14
KLF10	758.681	-1.19584	0.147598	-8.10204	5.40444e-16	1.08922e-14
C20orf24	1320.09	-1.01327	0.12505	-8.10288	5.3673e-16	1.08325e-14
NME1	5799.15	-0.805887	0.0993724	-8.10976	5.07179e-16	1.02648e-14
MRPL4	4452.24	-0.712257	0.087823	-8.11014	5.05608e-16	1.02475e-14
MEIOB	4023	-0.663174	0.081698	-8.11738	4.76337e-16	9.66783e-15
FAM210A	1349.95	-0.976033	0.120233	-8.11787	4.74439e-16	9.64291e-15
CCNE1	852.997	-1.11552	0.137356	-8.12135	4.61017e-16	9.38335e-15
[truncated: 413 more rows]
